# Supplementary material for: Genetic Nurture Effects on Type 2 Diabetes Among Chinese Han Adults: A Family-Based Design
Source: Biomedicines. 2025 Jan 7;13(1):120. doi: 10.3390/biomedicines13010120 (PMC11761613; doi:10.3390/biomedicines13010120)
Supplement: Supplementary file 1 [file biomedicines-13-00120-s001.zip]

Archive with 2 entries (2 files):
- biomedicines-3397396 - Supplementary Material File 1.pdf
- Supplementary_information_Additional_file1.xlsx
