# Supplementary material for: Genetic Nurture Effects on Type 2 Diabetes Among Chinese Han Adults: A Family-Based Design
Source: Biomedicines. 2025 Jan 7;13(1):120. doi: 10.3390/biomedicines13010120 (PMC11761613; doi:10.3390/biomedicines13010120)
Supplement: Supplementary file 1 [file biomedicines-13-00120-s001.zip › Supplementary_information_Additional_file1.xlsx]

## Sheet: TableS1
Table S1	Baseline Characteristics of the parent group (If obeserved, Mean±SD or n (%))
Characteristic	Overall	No T2D	T2D	P value1
	N = 250	N = 177	N = 73
Sex, n (%)				0.291
Female(Mother)	124.00 (49.60%)	84.00 (47.46%)	40.00 (54.79%)
Male(Father)	126.00 (50.40%)	93.00 (52.54%)	33.00 (45.21%)
Age, years	66.34±7.57	66.59±7.41	65.73±7.96	0.54
HTN, n (%)	199.00 (79.60%)	138.00 (77.97%)	61.00 (83.56%)	0.318
Education, n (%)				0.596
Illiteracy	43.00 (17.20%)	32.00 (18.08%)	11.00 (15.07%)
Primary school	96.00 (38.40%)	71.00 (40.11%)	25.00 (34.25%)
Middle school	91.00 (36.40%)	59.00 (33.33%)	32.00 (43.84%)
High school	18.00 (7.20%)	13.00 (7.34%)	5.00 (6.85%)
University	2.00 (0.80%)	2.00 (1.13%)	0.00 (0.00%)
Smoke, n (%)	125.00 (50.00%)	86.00 (48.59%)	39.00 (53.42%)	0.487
Drink, n (%)	78.00 (31.20%)	58.00 (32.77%)	20.00 (27.40%)	0.405
Height, cm	162.06±7.90	162.29±8.19	161.49±7.19	0.585
WC,cm	25.41±3.67	25.24±3.70	25.83±3.58	0.211
BMI, kgm2	0.92±0.06	0.92±0.06	0.93±0.07	0.496
WHR, cmcm	91.24±9.51	90.86±10.00	92.16±8.19	0.189
SBP, mmHg	145.09±23.93	143.61±24.18	148.67±23.10	0.145
DBP, mmHg	80.11±11.75	80.47±12.35	79.23±10.15	0.646
FBG, mmolL	5.70±2.20	4.91±0.96	7.61±3.04	<0.001
HbA1c, %	6.81±1.92	6.63±1.78	7.26±2.18	0.01
TG, mmolL	1.67±1.16	1.62±1.08	1.79±1.35	0.356
TC, mmolL	3.33±0.91	3.30±0.84	3.40±1.06	0.482
HDL-C, mmolL	1.04±0.28	1.04±0.29	1.02±0.27	0.783
LDL-C, mmolL	2.63±0.84	2.59±0.77	2.72±0.99	0.409
ApoA, mmolL	1.29±0.30	1.30±0.30	1.25±0.31	0.505
ApoB, mmolL	0.88±0.25	0.87±0.22	0.90±0.30	0.565
1Pearson's Chi-squared test; Wilcoxon rank sum test; Fisher's exact test

## Sheet: TableS2
Table S2	Sensitivity Analysi--4 linear mix models including different covariates
CHR	POS	SNP	Effect type	Model1_Beta	Model1_Percentage change	Model1_SE	Model1_Pvalue	Model2_Beta	Model2_Percentage change	Model2_SE	Model2_Pvalue	Model3_Beta	Model3_Percentage change	Model3_SE	Model3_Pvalue	Model4_Beta	Model4_Percentage change	Model4_SE	Model4_Pvalue
3	94749380	rs3866325	TGEs	-0.090526	2.38181	0.02576	0.000441148	-0.087332	-1.23049	0.025756	0.000696904	-0.088281	-0.157204	0.025717	0.000597555	-0.088281	-0.157204	0.025717	0.000597555
			DGEs	-0.224337	0.807948	0.039995	2.03316e-08	-0.222037	-0.225578	0.039924	2.67496e-08	-0.222091	-0.201313	0.03996	2.73105e-08	-0.222091	-0.201313	0.03996	2.73105e-08
			IGEs	0.133811	-0.229647	0.026314	3.67192e-07	0.134705	0.436925	0.026308	3.05199e-07	0.133811	-0.229647	0.02627	3.51204e-07	0.133811	-0.229647	0.02627	3.51204e-07
			IGEs-M	0.221366	2.25466	0.05167	1.83371e-05	0.219182	1.24581	0.051709	2.24722e-05	0.215131	-0.625447	0.051559	3.01e-05	0.215131	-0.625447	0.051559	3.01306e-05
			IGEs-P	0.046256	-10.6233	0.052153	0.375117	0.050227	-2.9505	0.052184	0.335806	0.052491	1.42404	0.052046	0.31319	0.052491	1.42404	0.052046	0.31319
3	94750315	rs202048780	TGEs	-0.091027	1.70842	0.025928	0.000446796	-0.088117	-1.54305	0.025923	0.000675954	-0.089271	-0.253637	0.025885	0.000563062	-0.089271	-0.253637	0.025885	0.000563062
			DGEs	-0.225635	0.455452	0.040266	2.09911e-08	-0.223977	-0.28271	0.040195	2.51444e-08	-0.223391	-0.543604	0.04023	2.81143e-08	-0.223391	-0.543604	0.04023	2.81143e-08
			IGEs	0.134607	-0.375239	0.026497	3.77172e-07	0.13586	0.552126	0.026492	2.92147e-07	0.13412	-0.735675	0.026453	3.97484e-07	0.13412	-0.735675	0.026453	3.97484e-07
			IGEs-M	0.206316	2.82587	0.051232	5.64774e-05	0.205215	2.27714	0.051269	6.26112e-05	0.199526	-0.558197	0.051124	9.50903e-05	0.199526	-0.558197	0.051124	9.50903e-05
			IGEs-P	0.062898	-9.60723	0.051654	0.223345	0.066505	-4.42349	0.051684	0.19818	0.068714	-1.24887	0.051548	0.182529	0.068714	-1.24887	0.051548	0.182529
3	94756030	rs9861368	TGEs	-0.088056	1.90959	0.025882	0.000668345	-0.085192	-1.405	0.025877	0.000993821	-0.086394	-0.0138879	0.025839	0.00082699	-0.086394	-0.0138879	0.025839	0.00082699
			DGEs	-0.222359	0.727054	0.040266	3.58007e-08	-0.220255	-0.226043	0.040282	4.55613e-08	-0.22062	-0.0607011	0.040317	4.44578e-08	-0.22062	-0.0607011	0.040317	4.44578e-08
			IGEs	0.134303	-0.0334951	0.026422	3.7153e-07	0.135062	0.531456	0.026416	3.17e-07	0.134226	-0.0908089	0.026378	3.60903e-07	0.134226	-0.0908089	0.026378	3.60903e-07
			IGEs-M	0.20945	3.09405	0.051232	3.4391e-05	0.207104	1.93932	0.0506	4.25934e-05	0.202423	-0.36473	0.050457	6.02639e-05	0.202423	-0.36473	0.050457	6.02639e-05
			IGEs-P	0.059156	-9.7296	0.051637	0.251953	0.063021	-3.83172	0.051666	0.222551	0.06603	0.759934	0.051532	0.200074	0.06603	0.759934	0.051532	0.200074
7	140713367	rs3805116	TGEs	-0.020581	22.5716	0.042174	0.625553	-0.021711	29.3014	0.042157	0.606549	-0.019568	16.5386	0.042108	0.642139	-0.019568	16.5386	0.042108	0.642139
			DGEs	-0.240169	2.31844	0.066341	0.000294316	-0.242498	3.31065	0.066213	0.000249869	-0.229626	-2.17316	0.066287	0.000532004	-0.229626	-2.17316	0.066287	0.000532004
			IGEs	0.219589	0.758942	0.04209	1.81783e-07	0.220787	1.30865	0.042074	1.54105e-07	0.210058	-3.61438	0.042024	5.7786e-07	0.210058	-3.61438	0.042024	5.7786e-07
			IGEs-M	-0.101459	-3.95869	0.093939	0.280116	-0.087537	-17.1373	0.094014	0.351798	-0.101358	-4.0543	0.093734	0.279549	-0.101358	-4.0543	0.093734	0.279549
			IGEs-P	0.540637	-0.161585	0.098492	4.03879e-08	0.529111	-2.29007	0.098576	7.98149e-08	0.521474	-3.70038	0.098275	1.11882e-07	0.521474	-3.70038	0.098275	1.11882e-07
Percentage change（%）: The percentage change relative to the main result(Beta); Model1:LMM including sex and age groups based on tertiles; Model2:LMM including sex, age, and age squared terms; Model3:LMM including sex, age, and top two principal components; and Model4: LMM including sex, age, and top five principal components.

## Sheet: TableS3
Table S3	Suggustive SNPs (at the 5e-08<P<5e-06 threshold) from family-based GWASs of different genetic effects									-
CHR	SNP	POS	Mapped Genes	A1	A2	Freq	Effect type	Beta	SE	P Value
3	rs146501720	127115804	-	A	T	0.011	TGE	0.636563	0.128037	6.63625e-07
5	rs187959588	11591723	-	C	T	0.012	TGE	0.565034	0.122732	4.14851e-06
6	rs1518518	53277786	RN7SKP256	T	A	0.042	TGE	0.287784	0.061331	2.70178e-06
6	rs115202371	73973003	KHDC1:RP11-398K22.12	G	T	0.031	TGE	0.330442	0.068277	1.29996e-06
6	rs61235441	73979224	KHDC1:RP11-398K22.12	G	C	0.031	TGE	0.330442	0.068277	1.29996e-06
6	rs117509277	73985913	KHDC1:RP11-398K22.12	G	A	0.031	TGE	0.330442	0.068277	1.29996e-06
6	rs117908942	74016420	KHDC1	A	T	0.031	TGE	0.331667	0.068279	1.18876e-06
6	rs143386785	74027435	SDCBP2P1	G	T	0.041	TGE	0.2785	0.057845	1.47479e-06
6	rs146568982	74028381	SDCBP2P1	G	A	0.041	TGE	0.277846	0.057849	1.56318e-06
6	rs117686245	150579042	-	G	A	0.018	TGE	0.422966	0.086334	9.62288e-07
6	rs148758730	155010547	-	G	C	0.012	TGE	0.541894	0.116393	3.22817e-06
6	rs1877769	163252315	PACRG	A	G	0.317	TGE	-0.115711	0.024861	3.25054e-06
11	rs1791822	21283555	NELL1:RP11-670N15.1	G	A	0.198	TGE	0.141666	0.030124	2.56627e-06
11	rs1670652	21304192	NELL1	A	G	0.205	TGE	0.142178	0.029224	1.14376e-06
12	rs7957101	29377548	FAR2	C	T	0.437	TGE	-0.107481	0.023479	4.70098e-06
12	rs7972040	29377554	FAR2	T	G	0.437	TGE	-0.107481	0.023479	4.70098e-06
12	rs10843352	29387367	FAR2	T	G	0.442	TGE	-0.111901	0.023205	1.41966e-06
12	rs10843353	29387368	FAR2	T	C	0.442	TGE	-0.111901	0.023205	1.41966e-06
12	rs74358252	101972639	MYBPC1	T	A	0.028	TGE	0.33719	0.073743	4.81876e-06
12	rs17417541	101976313	MYBPC1	G	A	0.035	TGE	0.299093	0.063822	2.7809e-06
12	rs78408673	101976634	MYBPC1	G	A	0.035	TGE	0.307273	0.064504	1.90175e-06
12	rs138448366	125357254	SCARB1	G	A	0.025	TGE	0.349188	0.075955	4.28052e-06
3	rs11714336	63373755	SYNPR	C	G	0.09	DGE	0.269731	0.059089	4.99955e-06
3	rs1368195	94592242	RP11-118N24.2	G	A	0.261	DGE	-0.203531	0.042579	1.75203e-06
3	rs2116612	94593090	RP11-118N24.2	C	T	0.272	DGE	-0.220204	0.04195	1.5275e-07
3	rs1432472	94598021	RP11-118N24.2	G	A	0.278	DGE	-0.196466	0.041381	2.05736e-06
3	rs4857495	94599450	RP11-118N24.2	A	G	0.278	DGE	-0.196466	0.041381	2.05736e-06
3	rs1368194	94608312	RP11-118N24.2	G	A	0.269	DGE	-0.218094	0.041665	1.65439e-07
3	rs75229190	94609176	RP11-118N24.2	T	C	0.271	DGE	-0.197003	0.041053	1.59645e-06
3	rs300066	94611040	RP11-118N24.2	C	A	0.271	DGE	-0.197003	0.041053	1.59645e-06
3	rs300068	94614333	RP11-118N24.2	A	G	0.313	DGE	-0.191256	0.038083	5.11027e-07
3	rs7611451	94615359	RP11-118N24.2	T	C	0.319	DGE	-0.187143	0.038015	8.52833e-07
3	rs111627704	94615657	RP11-118N24.2	T	TG	0.311	DGE	-0.193925	0.038341	4.23954e-07
3	rs300069	94615658	RP11-118N24.2	T	A	0.311	DGE	-0.193925	0.038341	4.23954e-07
3	rs6805999	94629070	RP11-118N24.2	G	A	0.314	DGE	-0.20592	0.039275	1.5799e-07
3	rs300092	94633162	RP11-118N24.2	C	T	0.307	DGE	-0.203419	0.039334	2.32049e-07
3	rs300091	94637252	RP11-118N24.2	G	A	0.306	DGE	-0.203451	0.039302	2.25902e-07
3	rs300090	94639308	RP11-118N24.2	G	T	0.306	DGE	-0.203451	0.039302	2.25902e-07
3	rs380053	94640761	RP11-118N24.2	T	C	0.308	DGE	-0.197331	0.040019	8.18589e-07
3	rs11425436	94640812	RP11-118N24.2	G	GT	0.306	DGE	-0.203451	0.039302	2.25902e-07
3	rs300089	94641757	RP11-118N24.2	A	C	0.316	DGE	-0.202289	0.038682	1.69963e-07
3	rs11919926	94650262	RP11-118N24.2	C	G	0.306	DGE	-0.203482	0.039302	2.24938e-07
3	rs28588046	94650456	RP11-118N24.2	A	T	0.316	DGE	-0.202277	0.038683	1.70295e-07
3	rs2116610	94650718	RP11-118N24.2	T	C	0.316	DGE	-0.202297	0.038682	1.69795e-07
3	rs7627012	94651097	RP11-118N24.2	T	C	0.316	DGE	-0.202255	0.038682	1.70793e-07
3	rs1991752	94651998	RP11-118N24.2	G	A	0.304	DGE	-0.212854	0.039909	9.63638e-08
3	rs9857434	94654181	RP11-118N24.2	C	T	0.316	DGE	-0.198898	0.038768	2.89005e-07
3	rs997527	94654812	RP11-118N24.2	A	C	0.306	DGE	-0.203425	0.039302	2.26704e-07
3	rs997528	94654813	RP11-118N24.2	C	A	0.306	DGE	-0.203425	0.039302	2.26704e-07
3	rs1991753	94655549	WDR82P1	C	T	0.315	DGE	-0.201592	0.038708	1.90929e-07
3	rs6437515	94657820	LINC00879	C	G	0.316	DGE	-0.202236	0.038682	1.71245e-07
3	rs139305193	94658650	LINC00879	A	AC	0.308	DGE	-0.211324	0.039513	8.88293e-08
3	rs111789305	94659789	LINC00879	T	TA	0.314	DGE	-0.213832	0.039352	5.51695e-08
3	rs115320139	94661527	LINC00879	C	T	0.306	DGE	-0.202609	0.039413	2.73725e-07
3	rs1432468	94668720	LINC00879	G	A	0.316	DGE	-0.20156	0.038708	1.9176e-07
3	rs7622398	94669042	LINC00879	T	C	0.316	DGE	-0.20228	0.038683	1.70201e-07
3	rs1549860	94669176	LINC00879	G	T	0.306	DGE	-0.202631	0.039413	2.72905e-07
3	rs5850967	94672065	LINC00879	A	AT	0.306	DGE	-0.202676	0.039413	2.71275e-07
3	rs7626615	94673567	LINC00879	G	A	0.306	DGE	-0.202631	0.039413	2.72905e-07
3	rs7625912	94676640	LINC00879	A	T	0.308	DGE	-0.201393	0.039388	3.17001e-07
3	rs4857128	94676792	LINC00879	G	A	0.307	DGE	-0.202064	0.039478	3.08213e-07
3	rs1897461	94678240	LINC00879	G	A	0.307	DGE	-0.204349	0.039408	2.1544e-07
3	rs12492216	94678609	LINC00879	T	C	0.307	DGE	-0.204349	0.039408	2.1544e-07
3	rs9849782	94678835	LINC00879	T	C	0.307	DGE	-0.204349	0.039408	2.1544e-07
3	rs9854077	94679180	LINC00879	T	C	0.307	DGE	-0.204349	0.039408	2.1544e-07
3	rs1432469	94680239	LINC00879	C	T	0.317	DGE	-0.198717	0.038591	2.61492e-07
3	rs11718955	94680398	LINC00879	G	A	0.307	DGE	-0.204493	0.039408	2.11257e-07
3	rs11719000	94680488	LINC00879	G	T	0.307	DGE	-0.20449	0.039408	2.11355e-07
3	rs7626749	94680913	LINC00879	T	C	0.306	DGE	-0.204457	0.039408	2.12295e-07
3	rs2370169	94681546	LINC00879	A	G	0.306	DGE	-0.204457	0.039408	2.12295e-07
3	rs1017370	94681880	LINC00879	G	A	0.306	DGE	-0.204457	0.039408	2.12295e-07
3	rs1120672	94683552	LINC00879	G	A	0.306	DGE	-0.206031	0.039467	1.78632e-07
3	rs1120673	94683716	LINC00879	A	G	0.316	DGE	-0.200193	0.038646	2.21682e-07
3	rs10804440	94684489	LINC00879	G	A	0.306	DGE	-0.206031	0.039467	1.78632e-07
3	rs10804441	94684493	LINC00879	A	C	0.316	DGE	-0.200193	0.038646	2.21682e-07
3	rs2116611	94684838	LINC00879	A	C	0.306	DGE	-0.206031	0.039467	1.78632e-07
3	rs78615205	94685344	LINC00879	T	C	0.306	DGE	-0.206031	0.039467	1.78632e-07
3	rs35170612	94686076	LINC00879	AT	A	0.306	DGE	-0.211409	0.039558	9.07902e-08
3	rs991552	94687037	LINC00879	C	G	0.305	DGE	-0.208876	0.039629	1.35873e-07
3	rs1368193	94687768	LINC00879	C	T	0.305	DGE	-0.208876	0.039629	1.35873e-07
3	rs4857129	94688300	LINC00879	G	A	0.305	DGE	-0.208876	0.039629	1.35873e-07
3	rs1529652	94689199	LINC00879	C	T	0.305	DGE	-0.208876	0.039629	1.35873e-07
3	rs1529653	94689319	LINC00879	C	A	0.315	DGE	-0.202758	0.0388	1.7345e-07
3	rs1529654	94689582	LINC00879	A	G	0.305	DGE	-0.208839	0.03963	1.36581e-07
3	rs74752733	94690109	LINC00879	C	T	0.305	DGE	-0.208839	0.03963	1.36581e-07
3	rs9880324	94690130	LINC00879	A	G	0.305	DGE	-0.208839	0.03963	1.36581e-07
3	rs9822197	94690184	LINC00879	G	A	0.306	DGE	-0.208842	0.03963	1.36544e-07
3	rs9861234	94690299	LINC00879	C	T	0.305	DGE	-0.208839	0.03963	1.36581e-07
3	rs9822600	94690436	LINC00879	G	A	0.305	DGE	-0.208839	0.03963	1.36581e-07
3	rs11918258	94691363	LINC00879	G	A	0.305	DGE	-0.208839	0.03963	1.36581e-07
3	rs35753522	94692741	LINC00879	CT	C	0.305	DGE	-0.208839	0.03963	1.36581e-07
3	rs1835872	94694851	LINC00879	C	A	0.306	DGE	-0.208842	0.03963	1.36544e-07
3	rs112264092	94695729	LINC00879	A	AT	0.305	DGE	-0.208839	0.03963	1.36581e-07
3	rs1432473	94696111	LINC00879	A	G	0.306	DGE	-0.208842	0.03963	1.36544e-07
3	rs9809325	94696402	LINC00879	A	G	0.305	DGE	-0.208839	0.03963	1.36581e-07
3	rs11710300	94697009	LINC00879	G	T	0.305	DGE	-0.208839	0.03963	1.36581e-07
3	rs11706789	94697089	LINC00879	A	G	0.305	DGE	-0.208839	0.03963	1.36581e-07
3	rs11718445	94697413	LINC00879	C	G	0.305	DGE	-0.208839	0.03963	1.36581e-07
3	rs1432474	94702472	LINC00879	C	T	0.284	DGE	-0.217279	0.040668	9.15531e-08
3	rs9868963	94704462	LINC00879	G	A	0.306	DGE	-0.208724	0.03963	1.3878e-07
3	rs7619762	94705879	LINC00879	G	A	0.306	DGE	-0.208724	0.03963	1.3878e-07
3	rs7432922	94707269	LINC00879	C	T	0.314	DGE	-0.202084	0.038827	1.9421e-07
3	rs1432475	94710371	LINC00879	C	T	0.304	DGE	-0.208791	0.03963	1.37506e-07
3	rs300298	94718221	LINC00879	C	T	0.305	DGE	-0.208164	0.039659	1.53036e-07
3	rs300299	94719733	LINC00879	A	G	0.303	DGE	-0.208232	0.039659	1.51601e-07
3	rs300300	94719764	LINC00879	A	G	0.314	DGE	-0.201481	0.038854	2.15282e-07
3	rs49698	94721501	LINC00879	C	T	0.303	DGE	-0.208232	0.039659	1.51601e-07
3	rs300301	94722238	LINC00879	A	T	0.303	DGE	-0.208232	0.039659	1.51601e-07
3	rs300303	94724295	LINC00879	G	A	0.305	DGE	-0.208164	0.039659	1.53036e-07
3	rs300305	94726827	LINC00879	G	A	0.314	DGE	-0.201481	0.038854	2.15282e-07
3	rs6807717	94729296	LINC00879	T	G	0.314	DGE	-0.201481	0.038854	2.15282e-07
3	rs300306	94729399	LINC00879	A	G	0.303	DGE	-0.208232	0.039659	1.51601e-07
3	rs34717421	94735159	LINC00879	T	G	0.304	DGE	-0.211251	0.039978	1.26257e-07
3	rs7431808	94735441	LINC00879	C	T	0.303	DGE	-0.208232	0.039659	1.51601e-07
3	rs147722971	94736017	LINC00879	G	A	0.303	DGE	-0.208232	0.039659	1.51601e-07
3	rs300070	94738138	LINC00879	T	C	0.315	DGE	-0.204346	0.039154	1.79859e-07
3	rs6782251	94756167	LINC00879	C	G	0.309	DGE	-0.216383	0.039884	5.78333e-08
3	rs9873892	94759425	LINC00879	A	G	0.308	DGE	-0.193033	0.038228	4.42943e-07
3	rs11720623	94763998	LINC00879	C	T	0.307	DGE	-0.185243	0.037823	9.69996e-07
3	rs201108957	94765274	LINC00879	CATTA	C	0.307	DGE	-0.180658	0.03793	1.90766e-06
3	rs1021932	94765429	LINC00879	T	A	0.307	DGE	-0.180658	0.03793	1.90766e-06
3	rs4857130	94769821	LINC00879	T	G	0.309	DGE	-0.18084	0.038149	2.13346e-06
3	rs2311092	94772618	LINC00879	C	G	0.307	DGE	-0.173052	0.037791	4.66843e-06
3	rs7615302	94773283	LINC00879	A	G	0.307	DGE	-0.176473	0.037915	3.24792e-06
8	rs58256072	139521325	FAM135B	T	TC	0.345	DGE	0.177335	0.038055	3.16325e-06
8	rs66538237	139521520	FAM135B	GTTAT	G	0.345	DGE	0.177667	0.038519	3.97884e-06
8	rs1850820	139521618	FAM135B	T	C	0.345	DGE	0.177335	0.038055	3.16325e-06
8	rs1850821	139521698	FAM135B	C	T	0.345	DGE	0.177335	0.038055	3.16325e-06
8	rs28707253	139523922	FAM135B	C	T	0.345	DGE	0.177321	0.038055	3.16888e-06
8	rs28509285	139523972	FAM135B	G	T	0.345	DGE	0.177321	0.038055	3.16888e-06
8	rs61087605	139524026	FAM135B	C	CT	0.345	DGE	0.177321	0.038055	3.16888e-06
8	rs1996597	139524454	FAM135B	C	T	0.345	DGE	0.177321	0.038055	3.16888e-06
8	rs1996596	139524674	FAM135B	A	G	0.345	DGE	0.175995	0.038237	4.17041e-06
8	rs56212077	139525006	FAM135B	C	T	0.345	DGE	0.177321	0.038055	3.16888e-06
8	rs1356684	139526353	FAM135B	C	T	0.345	DGE	0.177321	0.038055	3.16888e-06
8	rs16909226	139526911	FAM135B	C	G	0.345	DGE	0.179615	0.038155	2.50819e-06
8	rs1519384	139527210	FAM135B	A	G	0.345	DGE	0.179615	0.038155	2.50819e-06
8	rs7837132	139527425	FAM135B	C	A	0.345	DGE	0.179615	0.038155	2.50819e-06
8	rs7839840	139527684	FAM135B	G	C	0.345	DGE	0.177321	0.038055	3.16888e-06
8	rs7834001	139529766	FAM135B	A	C	0.342	DGE	0.174042	0.037386	3.23568e-06
8	rs61463773	139529947	FAM135B	A	AAAAC	0.341	DGE	0.175849	0.038132	3.99665e-06
8	rs7838818	139530771	FAM135B	A	T	0.342	DGE	0.174042	0.037386	3.23568e-06
8	rs7842671	139530824	FAM135B	T	C	0.342	DGE	0.171842	0.037291	4.06414e-06
8	rs7838934	139530844	FAM135B	A	C	0.342	DGE	0.179035	0.037815	2.1957e-06
8	rs1040248	139533196	FAM135B	A	G	0.34	DGE	0.174406	0.038134	4.79653e-06
8	rs925940	139534114	FAM135B	C	T	0.341	DGE	0.171465	0.037282	4.24147e-06
8	rs925939	139534126	FAM135B	A	G	0.341	DGE	0.171465	0.037282	4.24147e-06
8	rs1554349	139535354	FAM135B	G	A	0.34	DGE	0.17383	0.037264	3.08848e-06
10	rs9340242	38700620	SEPT7P9	G	T	0.064	DGE	0.353563	0.073453	1.48313e-06
13	rs4770203	22392836	RN7SL766P	C	T	0.051	DGE	-0.417417	0.085972	1.2021e-06
13	rs6560986	41981748	TUBBP2	T	C	0.204	DGE	-0.217438	0.045437	1.70614e-06
13	rs10604179	41981849	TUBBP2	GTTCTTA	G	0.204	DGE	-0.217438	0.045437	1.70614e-06
13	rs4357830	41983160	OR7E36P	G	A	0.202	DGE	-0.21003	0.045162	3.3093e-06
13	rs4341666	41983168	OR7E36P	A	G	0.203	DGE	-0.213568	0.045035	2.11302e-06
13	rs9532806	41985575	OR7E36P	C	A	0.195	DGE	-0.214053	0.046476	4.11136e-06
14	rs150792287	94264399	PRIMA1	G	C	0.032	DGE	-0.420224	0.091587	4.46989e-06
14	rs77741257	94266228	PRIMA1	T	C	0.032	DGE	-0.419685	0.091586	4.59695e-06
14	rs190814051	94266771	PRIMA1	C	G	0.03	DGE	-0.428996	0.093014	3.98469e-06
14	rs80239310	94266974	PRIMA1	C	T	0.032	DGE	-0.419685	0.091586	4.59695e-06
14	rs75357571	94267763	PRIMA1	C	T	0.032	DGE	-0.419685	0.091586	4.59695e-06
14	rs143654048	94268180	PRIMA1	CAG	C	0.032	DGE	-0.419288	0.091587	4.69325e-06
14	rs17129185	94268217	PRIMA1	C	T	0.032	DGE	-0.419288	0.091587	4.69325e-06
14	rs144651981	94270694	PRIMA1	C	T	0.032	DGE	-0.41964	0.091586	4.6077e-06
14	rs59129642	94273337	PRIMA1	G	A	0.032	DGE	-0.419007	0.091588	4.7647e-06
14	rs75096304	94274962	PRIMA1	C	T	0.032	DGE	-0.418701	0.091588	4.84123e-06
14	rs56938481	94275749	PRIMA1	T	G	0.032	DGE	-0.419483	0.091579	4.6378e-06
14	rs57356755	94275754	PRIMA1	G	A	0.032	DGE	-0.419483	0.091579	4.6378e-06
14	rs76659427	94276792	PRIMA1	G	A	0.032	DGE	-0.422032	0.091259	3.75377e-06
14	rs75782951	94279274	PRIMA1	A	T	0.032	DGE	-0.422278	0.091259	3.70514e-06
22	rs738573	27852488	RP11-46E17.6	C	T	0.073	DGE	0.301307	0.064187	2.67625e-06
3	rs1368195	94592242	RP11-118N24.2	G	A	0.261	IGE	0.128676	0.027834	3.78329e-06
3	rs2116612	94593090	RP11-118N24.2	C	T	0.272	IGE	0.135616	0.027601	8.95258e-07
3	rs1368194	94608312	RP11-118N24.2	G	A	0.269	IGE	0.135476	0.027348	7.28199e-07
3	rs111627704	94615657	RP11-118N24.2	T	TG	0.311	IGE	0.116541	0.025433	4.59918e-06
3	rs300069	94615658	RP11-118N24.2	T	A	0.311	IGE	0.116541	0.025433	4.59918e-06
3	rs6805999	94629070	RP11-118N24.2	G	A	0.314	IGE	0.11862	0.025775	4.18163e-06
3	rs300092	94633162	RP11-118N24.2	C	T	0.307	IGE	0.118776	0.025819	4.21848e-06
3	rs300091	94637252	RP11-118N24.2	G	A	0.306	IGE	0.120151	0.02576	3.09867e-06
3	rs300090	94639308	RP11-118N24.2	G	T	0.306	IGE	0.120151	0.02576	3.09867e-06
3	rs11425436	94640812	RP11-118N24.2	G	GT	0.306	IGE	0.120151	0.02576	3.09867e-06
3	rs300089	94641757	RP11-118N24.2	A	C	0.316	IGE	0.116049	0.025416	4.97053e-06
3	rs11919926	94650262	RP11-118N24.2	C	G	0.306	IGE	0.119402	0.02577	3.59619e-06
3	rs28588046	94650456	RP11-118N24.2	A	T	0.316	IGE	0.116454	0.025423	4.63314e-06
3	rs2116610	94650718	RP11-118N24.2	T	C	0.316	IGE	0.116473	0.025422	4.61647e-06
3	rs7627012	94651097	RP11-118N24.2	T	C	0.316	IGE	0.116041	0.025416	4.97816e-06
3	rs1991752	94651998	RP11-118N24.2	G	A	0.304	IGE	0.122432	0.026089	2.69392e-06
3	rs997527	94654812	RP11-118N24.2	A	C	0.306	IGE	0.119373	0.02577	3.61585e-06
3	rs997528	94654813	RP11-118N24.2	C	A	0.306	IGE	0.119373	0.02577	3.61585e-06
3	rs6437515	94657820	LINC00879	C	G	0.316	IGE	0.116025	0.025416	4.99245e-06
3	rs139305193	94658650	LINC00879	A	AC	0.308	IGE	0.123649	0.025871	1.75761e-06
3	rs111789305	94659789	LINC00879	T	TA	0.314	IGE	0.124665	0.025755	1.29515e-06
3	rs115320139	94661527	LINC00879	C	T	0.306	IGE	0.119237	0.025783	3.75166e-06
3	rs7622398	94669042	LINC00879	T	C	0.316	IGE	0.11646	0.025423	4.62841e-06
3	rs1549860	94669176	LINC00879	G	T	0.306	IGE	0.119257	0.025783	3.73765e-06
3	rs5850967	94672065	LINC00879	A	AT	0.306	IGE	0.119658	0.02579	3.49037e-06
3	rs7626615	94673567	LINC00879	G	A	0.306	IGE	0.119257	0.025783	3.73765e-06
3	rs7625912	94676640	LINC00879	A	T	0.308	IGE	0.119292	0.025809	3.79841e-06
3	rs4857128	94676792	LINC00879	G	A	0.307	IGE	0.118973	0.025814	4.05061e-06
3	rs1897461	94678240	LINC00879	G	A	0.307	IGE	0.119668	0.025794	3.49517e-06
3	rs12492216	94678609	LINC00879	T	C	0.307	IGE	0.119668	0.025794	3.49517e-06
3	rs9849782	94678835	LINC00879	T	C	0.307	IGE	0.119668	0.025794	3.49517e-06
3	rs9854077	94679180	LINC00879	T	C	0.307	IGE	0.119668	0.025794	3.49517e-06
3	rs1432469	94680239	LINC00879	C	T	0.317	IGE	0.116688	0.025486	4.68201e-06
3	rs11718955	94680398	LINC00879	G	A	0.307	IGE	0.12217	0.025901	2.39517e-06
3	rs11719000	94680488	LINC00879	G	T	0.307	IGE	0.12161	0.025917	2.70079e-06
3	rs7626749	94680913	LINC00879	T	C	0.306	IGE	0.122116	0.025901	2.41987e-06
3	rs2370169	94681546	LINC00879	A	G	0.306	IGE	0.122116	0.025901	2.41987e-06
3	rs1017370	94681880	LINC00879	G	A	0.306	IGE	0.122116	0.025901	2.41987e-06
3	rs1120672	94683552	LINC00879	G	A	0.306	IGE	0.122698	0.025927	2.2178e-06
3	rs1120673	94683716	LINC00879	A	G	0.316	IGE	0.117118	0.025509	4.40583e-06
3	rs10804440	94684489	LINC00879	G	A	0.306	IGE	0.122698	0.025927	2.2178e-06
3	rs10804441	94684493	LINC00879	A	C	0.316	IGE	0.117118	0.025509	4.40583e-06
3	rs2116611	94684838	LINC00879	A	C	0.306	IGE	0.122698	0.025927	2.2178e-06
3	rs78615205	94685344	LINC00879	T	C	0.306	IGE	0.122698	0.025927	2.2178e-06
3	rs35170612	94686076	LINC00879	AT	A	0.306	IGE	0.125511	0.025963	1.33611e-06
3	rs991552	94687037	LINC00879	C	G	0.305	IGE	0.12859	0.026126	8.56596e-07
3	rs1368193	94687768	LINC00879	C	T	0.305	IGE	0.12859	0.026126	8.56596e-07
3	rs4857129	94688300	LINC00879	G	A	0.305	IGE	0.12859	0.026126	8.56596e-07
3	rs1529652	94689199	LINC00879	C	T	0.305	IGE	0.12859	0.026126	8.56596e-07
3	rs1529653	94689319	LINC00879	C	A	0.315	IGE	0.122741	0.025697	1.78337e-06
3	rs1529654	94689582	LINC00879	A	G	0.305	IGE	0.1283	0.026134	9.14216e-07
3	rs74752733	94690109	LINC00879	C	T	0.305	IGE	0.1283	0.026134	9.14216e-07
3	rs9880324	94690130	LINC00879	A	G	0.305	IGE	0.1283	0.026134	9.14216e-07
3	rs9822197	94690184	LINC00879	G	A	0.306	IGE	0.127747	0.02615	1.03387e-06
3	rs9861234	94690299	LINC00879	C	T	0.305	IGE	0.1283	0.026134	9.14216e-07
3	rs9822600	94690436	LINC00879	G	A	0.305	IGE	0.1283	0.026134	9.14216e-07
3	rs11918258	94691363	LINC00879	G	A	0.305	IGE	0.1283	0.026134	9.14216e-07
3	rs35753522	94692741	LINC00879	CT	C	0.305	IGE	0.1283	0.026134	9.14216e-07
3	rs1835872	94694851	LINC00879	C	A	0.306	IGE	0.127747	0.02615	1.03387e-06
3	rs112264092	94695729	LINC00879	A	AT	0.305	IGE	0.1283	0.026134	9.14216e-07
3	rs1432473	94696111	LINC00879	A	G	0.306	IGE	0.127747	0.02615	1.03387e-06
3	rs9809325	94696402	LINC00879	A	G	0.305	IGE	0.1283	0.026134	9.14216e-07
3	rs11710300	94697009	LINC00879	G	T	0.305	IGE	0.1283	0.026134	9.14216e-07
3	rs11706789	94697089	LINC00879	A	G	0.305	IGE	0.1283	0.026134	9.14216e-07
3	rs11718445	94697413	LINC00879	C	G	0.305	IGE	0.1283	0.026134	9.14216e-07
3	rs1432474	94702472	LINC00879	C	T	0.284	IGE	0.132434	0.026492	5.75942e-07
3	rs9868963	94704462	LINC00879	G	A	0.306	IGE	0.126854	0.02615	1.22886e-06
3	rs7619762	94705879	LINC00879	G	A	0.306	IGE	0.126854	0.02615	1.22886e-06
3	rs7432922	94707269	LINC00879	C	T	0.314	IGE	0.121736	0.025728	2.22601e-06
3	rs1432475	94710371	LINC00879	C	T	0.304	IGE	0.127922	0.026143	9.92316e-07
3	rs300298	94718221	LINC00879	C	T	0.305	IGE	0.127071	0.026176	1.2068e-06
3	rs300299	94719733	LINC00879	A	G	0.303	IGE	0.128145	0.026168	9.73363e-07
3	rs300300	94719764	LINC00879	A	G	0.314	IGE	0.121874	0.025751	2.21472e-06
3	rs49698	94721501	LINC00879	C	T	0.303	IGE	0.128145	0.026168	9.73363e-07
3	rs300301	94722238	LINC00879	A	T	0.303	IGE	0.128145	0.026168	9.73363e-07
3	rs300303	94724295	LINC00879	G	A	0.305	IGE	0.127071	0.026176	1.2068e-06
3	rs300305	94726827	LINC00879	G	A	0.314	IGE	0.121874	0.025751	2.21472e-06
3	rs6807717	94729296	LINC00879	T	G	0.314	IGE	0.121874	0.025751	2.21472e-06
3	rs300306	94729399	LINC00879	A	G	0.303	IGE	0.128145	0.026168	9.73363e-07
3	rs34717421	94735159	LINC00879	T	G	0.304	IGE	0.129646	0.026294	8.19513e-07
3	rs7431808	94735441	LINC00879	C	T	0.303	IGE	0.128145	0.026168	9.73363e-07
3	rs147722971	94736017	LINC00879	G	A	0.303	IGE	0.128145	0.026168	9.73363e-07
3	rs300070	94738138	LINC00879	T	C	0.315	IGE	0.123302	0.025868	1.87348e-06
3	rs3866325	94749380	LINC00879	T	A	0.303	IGE	0.134119	0.026375	3.67622e-07
3	rs202048780	94750315	LINC00879	TATAG	T	0.299	IGE	0.135114	0.026559	3.63144e-07
3	rs9861368	94756030	LINC00879	T	G	0.304	IGE	0.134348	0.026483	3.91727e-07
3	rs6782251	94756167	LINC00879	C	G	0.309	IGE	0.13094	0.026327	6.57058e-07
6	rs188507898	139990701	-	G	A	0.019	IGE	0.436053	0.089439	1.08564e-06
7	rs16882367	140682073	CCT4P1	G	A	0.087	IGE	0.184374	0.03911	2.42633e-06
7	rs38715	140691563	CCT4P1	T	C	0.096	IGE	0.176472	0.038163	3.76124e-06
7	rs38717	140693338	CCT4P1	T	C	0.096	IGE	0.17603	0.038181	4.01863e-06
7	rs38718	140693385	CCT4P1	T	C	0.096	IGE	0.175913	0.038166	4.04362e-06
7	rs38720	140694458	CCT4P1	A	T	0.096	IGE	0.176472	0.038163	3.76124e-06
7	rs38722	140695430	CCT4P1	G	A	0.096	IGE	0.176472	0.038163	3.76124e-06
7	rs38723	140695812	CCT4P1	A	G	0.096	IGE	0.176472	0.038163	3.76124e-06
7	rs10952364	140696374	CCT4P1	G	A	0.104	IGE	0.170246	0.037089	4.42776e-06
7	rs1044927	140702682	RP4-813F11.4	T	C	0.104	IGE	0.170246	0.037089	4.42776e-06
7	rs38734	140706708	MRPS33	A	T	0.098	IGE	0.175212	0.03809	4.22694e-06
7	rs38736	140709184	MRPS33	G	A	0.098	IGE	0.174759	0.038085	4.46084e-06
7	rs38739	140710848	MRPS33	A	G	0.098	IGE	0.174663	0.038085	4.51483e-06
7	rs38740	140711275	MRPS33	G	A	0.098	IGE	0.174663	0.038085	4.51483e-06
7	rs3805116	140713367	MRPS33	C	T	0.082	IGE	0.217935	0.042175	2.37304e-07
7	rs809005	140721242	MRPS33	A	C	0.098	IGE	0.174663	0.038085	4.51483e-06
7	rs1089264	140722854	MRPS33	A	G	0.098	IGE	0.174663	0.038085	4.51483e-06
7	rs1089266	140726079	MRPS33	G	T	0.098	IGE	0.174663	0.038085	4.51483e-06
7	rs801127	140728075	MRPS33	C	T	0.098	IGE	0.174663	0.038085	4.51483e-06
7	rs2688430	140728682	MRPS33	C	T	0.098	IGE	0.174663	0.038085	4.51483e-06
7	rs801117	140732232	MRPS33	A	T	0.098	IGE	0.174663	0.038085	4.51483e-06
7	rs1089258	140734265	RNU4-74P	C	T	0.098	IGE	0.174663	0.038085	4.51483e-06
7	rs147914490	140734656	RNU4-74P	A	G	0.088	IGE	0.202879	0.040094	4.19087e-07
7	rs801121	140745041	RNU4-74P	A	G	0.098	IGE	0.174663	0.038085	4.51483e-06
7	rs5887985	140745293	RNU4-74P	TA	T	0.099	IGE	0.174603	0.038094	4.57215e-06
7	rs76384042	140746643	RNU4-74P	C	T	0.09	IGE	0.197366	0.039601	6.23274e-07
7	rs490810	140755264	RNU4-74P	G	A	0.112	IGE	0.162152	0.035416	4.68301e-06
7	rs11342489	140755721	RNU4-74P	T	TA	0.112	IGE	0.162152	0.035416	4.68301e-06
7	rs6464284	140756162	RNU4-74P	C	T	0.112	IGE	0.162152	0.035416	4.68301e-06
7	rs34973599	140756305	RNU4-74P	GC	G	0.112	IGE	0.162152	0.035416	4.68301e-06
7	rs544081	140756549	RNU4-74P	A	G	0.112	IGE	0.162152	0.035416	4.68301e-06
7	rs569584	140756903	RNU4-74P	C	T	0.112	IGE	0.162152	0.035416	4.68301e-06
7	rs488795	140757886	RNU4-74P	G	T	0.112	IGE	0.162152	0.035416	4.68301e-06
7	rs512509	140758147	RNU4-74P	C	T	0.112	IGE	0.162152	0.035416	4.68301e-06
7	rs548245	140759767	RNU4-74P	C	T	0.108	IGE	0.16676	0.036056	3.74578e-06
7	rs56875159	140760333	RNU4-74P	T	G	0.094	IGE	0.183925	0.038575	1.86063e-06
7	rs801155	140767950	TMEM178B	G	A	0.109	IGE	0.161599	0.035342	4.82121e-06
7	rs498861	140768480	TMEM178B	C	T	0.11	IGE	0.163625	0.035375	3.73718e-06
7	rs71961218	140771281	TMEM178B	G	GGA	0.11	IGE	0.162152	0.035318	4.40672e-06
7	rs75282009	140774824	TMEM178B	A	G	0.094	IGE	0.183925	0.038575	1.86063e-06
8	rs150565020	6047893	RP11-124B13.1	G	GT	0.022	IGE	0.375294	0.08154	4.17273e-06
8	rs113844012	6048099	RP11-124B13.1	G	A	0.022	IGE	0.374016	0.081546	4.50577e-06
8	rs57812411	6048989	RP11-124B13.1	T	G	0.022	IGE	0.375294	0.08154	4.17273e-06
8	rs140784630	6049409	RP11-124B13.1	G	A	0.022	IGE	0.375294	0.08154	4.17273e-06
8	rs115518046	6049453	RP11-124B13.1	C	T	0.021	IGE	0.414833	0.085797	1.33104e-06
8	rs6986137	6049816	RP11-124B13.1	T	C	0.022	IGE	0.375294	0.08154	4.17273e-06
8	rs6999710	6049925	RP11-124B13.1	G	A	0.022	IGE	0.375294	0.08154	4.17273e-06
8	rs6999751	6049993	RP11-124B13.1	G	T	0.022	IGE	0.375294	0.08154	4.17273e-06
8	rs6986616	6050086	RP11-124B13.1	T	C	0.022	IGE	0.375294	0.08154	4.17273e-06
8	rs7001280	6050176	RP11-124B13.1	C	T	0.022	IGE	0.375294	0.08154	4.17273e-06
8	rs143132728	6050694	RP11-124B13.1	A	C	0.022	IGE	0.375294	0.08154	4.17273e-06
8	rs143307793	6051078	RP11-124B13.1	G	C	0.022	IGE	0.375294	0.08154	4.17273e-06
8	rs147461213	6051165	RP11-124B13.1	C	G	0.022	IGE	0.375294	0.08154	4.17273e-06
8	rs201278223	6053035	RP11-124B13.1	T	C	0.022	IGE	0.375931	0.082341	4.982e-06
8	rs76887385	6054936	RP11-124B13.1	C	T	0.023	IGE	0.373569	0.081519	4.59264e-06
8	rs80022493	6055468	RP11-124B13.1	G	C	0.023	IGE	0.373569	0.081519	4.59264e-06
8	rs78346203	6059881	RP11-124B13.1	C	G	0.023	IGE	0.375493	0.081512	4.09328e-06
8	rs116795301	6060031	RP11-124B13.1	C	T	0.023	IGE	0.374582	0.081517	4.32431e-06
9	rs79237837	97280239	RP11-533K9.3	C	T	0.103	IGE	0.220401	0.047258	3.10438e-06
10	rs17842507	4597701	RNU6-163P	A	G	0.048	IGE	0.277538	0.060558	4.5832e-06
10	rs9422291	125729716	YBX2P1	A	C	0.437	IGE	-0.108704	0.023768	4.79353e-06
11	rs374186478	26421657	ANO3	TTTTG	T	0.097	IGE	0.251398	0.053708	2.85698e-06
11	rs118021559	26424368	ANO3	T	C	0.096	IGE	0.244241	0.053405	4.79926e-06
11	rs75796090	26425694	ANO3	G	A	0.096	IGE	0.244241	0.053405	4.79926e-06
11	rs75785182	26428464	ANO3	C	T	0.096	IGE	0.251624	0.053692	2.78003e-06
11	rs144021630	26436107	ANO3	G	A	0.096	IGE	0.251392	0.053694	2.84127e-06
11	rs16915643	26436782	ANO3	G	A	0.096	IGE	0.244033	0.053408	4.89495e-06
11	rs76449639	26438864	ANO3	C	T	0.099	IGE	0.250123	0.051783	1.36401e-06
11	rs10501050	26439871	ANO3	C	T	0.097	IGE	0.243399	0.051995	2.8522e-06
11	rs12279935	26440093	ANO3	C	T	0.098	IGE	0.247503	0.051782	1.75548e-06
11	rs12280330	26440674	ANO3	G	T	0.097	IGE	0.245763	0.051691	1.98942e-06
11	rs145453475	26441049	ANO3	GTAAT	G	0.097	IGE	0.245763	0.051691	1.98942e-06
11	rs59732291	26441077	ANO3	CTTTAA	C	0.098	IGE	0.247503	0.051782	1.75548e-06
11	rs1461362	26441798	ANO3	T	G	0.097	IGE	0.245763	0.051691	1.98942e-06
11	rs1461361	26441883	ANO3	C	T	0.097	IGE	0.245763	0.051691	1.98942e-06
11	rs1381175	26442559	ANO3	G	C	0.097	IGE	0.251725	0.051969	1.27425e-06
11	rs1461360	26443962	ANO3	A	G	0.097	IGE	0.251725	0.051969	1.27425e-06
11	rs11029549	26444479	ANO3	C	T	0.097	IGE	0.251725	0.051969	1.27425e-06
11	rs202223918	26446532	ANO3	CCATTAACTCGT	C	0.097	IGE	0.244956	0.051707	2.16514e-06
11	rs12577529	26452730	ANO3	C	T	0.094	IGE	0.249935	0.052268	1.7371e-06
11	11:112071816:T:TG	112071816	-	TG	T	0.012	IGE	0.546835	0.110574	7.59831e-07
11	rs183784424	112089418	-	A	C	0.012	IGE	0.522842	0.109907	1.96375e-06
13	rs139749737	96070546	-	T	C	0.019	IGE	0.489525	0.104571	2.85097e-06
17	rs9898045	31536630	ASIC2	C	T	0.375	IGE	0.137166	0.029446	3.19007e-06
19	rs118139827	11911526	ZNF491	C	T	0.023	IGE	0.547703	0.119958	4.97619e-06
1	rs190602262	39007190	RP11-329N22.1	C	T	0.102	IGE-M	0.414953	0.09006	4.07461e-06
1	rs117230024	39007456	RP11-329N22.1	G	A	0.102	IGE-M	0.414953	0.09006	4.07461e-06
1	rs77755734	39008111	RP11-329N22.1	C	A	0.102	IGE-M	0.414953	0.09006	4.07461e-06
1	rs80291927	39009897	RP11-329N22.1	C	T	0.102	IGE-M	0.412873	0.090165	4.67002e-06
1	rs77517565	39014589	RP11-329N22.1	G	A	0.102	IGE-M	0.415248	0.089871	3.82827e-06
1	rs76958206	39014848	RP11-329N22.1	A	C	0.103	IGE-M	0.41962	0.08978	2.95546e-06
1	rs74715576	39015669	RP11-329N22.1	C	G	0.082	IGE-M	0.433323	0.09352	3.59551e-06
1	rs78186061	39016378	RP11-329N22.1	G	A	0.101	IGE-M	0.417273	0.090529	4.04052e-06
1	rs79908013	39016516	RP11-329N22.1	C	T	0.082	IGE-M	0.433323	0.09352	3.59551e-06
1	rs112361277	39018289	RP11-329N22.1	AT	A	0.1	IGE-M	0.45828	0.092357	6.97474e-07
1	rs75514287	39018960	RP11-329N22.1	C	T	0.099	IGE-M	0.45349	0.092468	9.37603e-07
1	rs370499007	39019809	RP11-329N22.1	T	C	0.099	IGE-M	0.470431	0.094474	6.37501e-07
2	rs10205486	65963668	AC074391.1	G	T	0.04	IGE-M	0.649024	0.138301	2.69427e-06
7	rs921634	47872845	HUS1:PKD1L1	G	A	0.136	IGE-M	0.340221	0.074515	4.97504e-06
12	rs7980482	12504991	MANSC1	A	G	0.112	IGE-M	0.376648	0.080803	3.14186e-06
15	rs76489946	69972306	-	T	A	0.014	IGE-M	1.43624	0.289067	6.74606e-07
15	rs77717521	69973778	-	C	G	0.014	IGE-M	1.43992	0.28906	6.31241e-07
15	rs74443103	69973917	-	C	G	0.014	IGE-M	1.43656	0.289075	6.71288e-07
15	rs80356437	69974484	-	C	T	0.014	IGE-M	1.43656	0.289075	6.71288e-07
15	rs114042008	69975477	-	C	T	0.014	IGE-M	1.43584	0.289073	6.79786e-07
16	rs6564334	76458039	CNTNAP4	G	T	0.156	IGE-M	0.27015	0.059077	4.81101e-06
18	rs9958706	35891812	RP11-687D19.1	T	A	0.068	IGE-M	0.543068	0.118454	4.54818e-06
18	rs1398074	35892344	RP11-687D19.1	G	A	0.068	IGE-M	0.543068	0.118454	4.54818e-06
18	rs1543073	35895358	RP11-687D19.1	A	G	0.068	IGE-M	0.541858	0.118442	4.76495e-06
18	rs1543074	35895450	RP11-687D19.1	A	G	0.068	IGE-M	0.541858	0.118442	4.76495e-06
18	rs12958018	35895541	RP11-687D19.1	A	C	0.068	IGE-M	0.541858	0.118442	4.76495e-06
18	rs1015460	35896922	RP11-687D19.1	A	G	0.068	IGE-M	0.541858	0.118442	4.76495e-06
18	rs12964781	35900004	RP11-687D19.1	A	G	0.068	IGE-M	0.543121	0.118445	4.53076e-06
18	rs9807355	35900264	RP11-687D19.1	A	G	0.068	IGE-M	0.543121	0.118445	4.53076e-06
18	rs58979209	35901133	RP11-687D19.1	G	A	0.068	IGE-M	0.543121	0.118445	4.53076e-06
18	rs60949202	35901512	RP11-687D19.1	G	T	0.068	IGE-M	0.543121	0.118445	4.53076e-06
18	rs11875345	35903222	RP11-687D19.1	T	C	0.068	IGE-M	0.543121	0.118445	4.53076e-06
18	rs9960743	35904800	RP11-687D19.1	T	A	0.068	IGE-M	0.543121	0.118445	4.53076e-06
18	rs7504187	35910664	RP11-687D19.1	A	G	0.068	IGE-M	0.544227	0.118437	4.326e-06
18	rs8088848	35910943	RP11-687D19.1	C	T	0.068	IGE-M	0.544227	0.118437	4.326e-06
18	rs7240273	35912831	RP11-687D19.1	G	A	0.069	IGE-M	0.551002	0.118371	3.24167e-06
18	rs7239850	35912885	RP11-687D19.1	A	G	0.069	IGE-M	0.551002	0.118371	3.24167e-06
18	rs7226540	35913238	RP11-687D19.1	T	A	0.069	IGE-M	0.551002	0.118371	3.24167e-06
18	rs28657545	35913909	RP11-687D19.1	G	A	0.069	IGE-M	0.551002	0.118371	3.24167e-06
18	rs9947202	35914235	RP11-687D19.1	C	T	0.069	IGE-M	0.551002	0.118371	3.24167e-06
18	rs16970032	35915243	RP11-687D19.1	G	C	0.069	IGE-M	0.551002	0.118371	3.24167e-06
18	rs7242702	35916276	RP11-687D19.1	T	C	0.069	IGE-M	0.551002	0.118371	3.24167e-06
18	rs9955571	35919971	RP11-687D19.1	T	C	0.069	IGE-M	0.551002	0.118371	3.24167e-06
18	rs34403483	35920514	RP11-687D19.1	G	T	0.067	IGE-M	0.546769	0.119404	4.66886e-06
18	rs12967709	35921514	RP11-687D19.1	T	C	0.069	IGE-M	0.551002	0.118371	3.24167e-06
18	rs9956145	35922425	RP11-687D19.1	C	G	0.069	IGE-M	0.551002	0.118371	3.24167e-06
18	rs7238352	35924314	RP11-687D19.1	T	C	0.069	IGE-M	0.551002	0.118371	3.24167e-06
18	rs28687120	44927137	CTD-2130O13.1	A	G	0.346	IGE-M	-0.211064	0.04576	3.98102e-06
18	rs9807585	44935958	CTD-2130O13.1	C	T	0.44	IGE-M	-0.189349	0.04105	3.97603e-06
18	rs4539677	44936137	CTD-2130O13.1	C	A	0.44	IGE-M	-0.189349	0.04105	3.97603e-06
18	rs6507730	44936624	CTD-2130O13.1	G	A	0.439	IGE-M	-0.189468	0.040996	3.80799e-06
18	rs4986222	44937053	CTD-2130O13.1	T	C	0.439	IGE-M	-0.189468	0.040996	3.80799e-06
18	rs4986223	44937336	CTD-2130O13.1	C	T	0.439	IGE-M	-0.189616	0.040996	3.74184e-06
18	rs2068051	44937834	CTD-2130O13.1	G	C	0.436	IGE-M	-0.189237	0.041111	4.16362e-06
1	rs61831578	240651495	GREM2	G	A	0.048	IGE-P	0.637492	0.138711	4.31001e-06
2	rs4669895	13018333	AC064875.2	T	G	0.193	IGE-P	0.278952	0.061027	4.85417e-06
2	rs1521246	13037918	AC064875.2	C	A	0.197	IGE-P	0.290401	0.060532	1.60671e-06
2	rs6432343	13039946	AC064875.2	G	A	0.197	IGE-P	0.290401	0.060532	1.60671e-06
2	rs1521247	13041412	AC064875.2	G	C	0.197	IGE-P	0.290401	0.060532	1.60671e-06
2	rs10164589	13042958	AC064875.2	G	T	0.197	IGE-P	0.290401	0.060532	1.60671e-06
2	rs779339	13043884	AC064875.2	A	G	0.197	IGE-P	0.290401	0.060532	1.60671e-06
4	rs11730868	138772322	RP11-793B23.1	A	T	0.081	IGE-P	0.417912	0.089901	3.34195e-06
6	rs72884618	64348621	PHF3	T	C	0.1	IGE-P	-0.317468	0.06668	1.9257e-06
7	rs10271463	8225890	ICA1	G	A	0.247	IGE-P	0.29999	0.06089	8.36238e-07
7	rs201424950	44981785	-	G	GA	0.014	IGE-P	1.36061	0.294262	3.76733e-06
7	rs2108027	101245820	MYL10	A	G	0.127	IGE-P	-0.317594	0.068204	3.21566e-06
7	rs67986566	101247292	MYL10	C	T	0.127	IGE-P	-0.316097	0.068225	3.60122e-06
7	rs62466276	101247500	MYL10	T	G	0.128	IGE-P	-0.316114	0.068237	3.61081e-06
7	rs6949105	101248600	MYL10	G	C	0.127	IGE-P	-0.317594	0.068204	3.21566e-06
7	rs740198	101251335	MYL10	T	C	0.128	IGE-P	-0.316114	0.068237	3.61081e-06
7	rs12532732	101254032	MYL10	G	A	0.128	IGE-P	-0.315601	0.06821	3.71167e-06
7	rs2240389	101256833	MYL10	T	C	0.128	IGE-P	-0.311547	0.06771	4.2006e-06
7	rs79116970	140470783	BRAF	C	T	0.077	IGE-P	0.407065	0.088422	4.15138e-06
7	rs75772973	140485334	BRAF	G	A	0.076	IGE-P	0.410314	0.088525	3.56941e-06
7	rs60187684	140528225	BRAF	T	C	0.076	IGE-P	0.410314	0.088525	3.56941e-06
7	rs77293714	140542709	BRAF	G	A	0.075	IGE-P	0.411846	0.088803	3.52229e-06
7	rs722011	140557138	BRAF	T	C	0.076	IGE-P	0.410314	0.088525	3.56941e-06
7	rs59315265	140617765	BRAF	G	A	0.076	IGE-P	0.410659	0.088527	3.5045e-06
7	rs16882367	140682073	CCT4P1	G	A	0.087	IGE-P	0.422683	0.084799	6.21221e-07
7	rs76419700	140684613	CCT4P1	A	C	0.056	IGE-P	0.524379	0.106	7.53736e-07
7	rs10952364	140696374	CCT4P1	G	A	0.104	IGE-P	0.377583	0.079414	1.98844e-06
7	rs1044927	140702682	RP4-813F11.4	T	C	0.104	IGE-P	0.377583	0.079414	1.98844e-06
7	rs6971577	140703735	RP4-813F11.4	C	G	0.105	IGE-P	0.3629	0.078784	4.09944e-06
7	rs6662	140706157	MRPS33	T	G	0.1	IGE-P	0.38796	0.080236	1.32965e-06
7	rs38734	140706708	MRPS33	A	T	0.098	IGE-P	0.39123	0.085044	4.21883e-06
7	rs38736	140709184	MRPS33	G	A	0.098	IGE-P	0.390814	0.085042	4.31661e-06
7	rs38739	140710848	MRPS33	A	G	0.098	IGE-P	0.390724	0.085042	4.33874e-06
7	rs38740	140711275	MRPS33	G	A	0.098	IGE-P	0.390724	0.085042	4.33874e-06
7	rs10215245	140711717	MRPS33	A	G	0.106	IGE-P	0.365094	0.077951	2.81793e-06
7	rs13236704	140712618	MRPS33	A	G	0.106	IGE-P	0.365094	0.077951	2.81793e-06
7	rs1476816	140714248	MRPS33	A	C	0.106	IGE-P	0.365094	0.077951	2.81793e-06
7	rs1533933	140715025	MRPS33	C	G	0.106	IGE-P	0.365094	0.077951	2.81793e-06
7	rs6967214	140717743	MRPS33	C	T	0.106	IGE-P	0.365094	0.077951	2.81793e-06
7	rs7801518	140718960	MRPS33	G	A	0.106	IGE-P	0.365094	0.077951	2.81793e-06
7	rs10224312	140721096	MRPS33	G	C	0.106	IGE-P	0.365094	0.077951	2.81793e-06
7	rs809005	140721242	MRPS33	A	C	0.098	IGE-P	0.390724	0.085042	4.33874e-06
7	rs10239770	140721368	MRPS33	G	A	0.106	IGE-P	0.365094	0.077951	2.81793e-06
7	rs1089264	140722854	MRPS33	A	G	0.098	IGE-P	0.390724	0.085042	4.33874e-06
7	rs1089266	140726079	MRPS33	G	T	0.098	IGE-P	0.390724	0.085042	4.33874e-06
7	rs801127	140728075	MRPS33	C	T	0.098	IGE-P	0.390724	0.085042	4.33874e-06
7	rs2688430	140728682	MRPS33	C	T	0.098	IGE-P	0.390724	0.085042	4.33874e-06
7	rs6464260	140728694	MRPS33	G	T	0.106	IGE-P	0.365094	0.077951	2.81793e-06
7	rs13234490	140729936	MRPS33	A	G	0.106	IGE-P	0.365094	0.077951	2.81793e-06
7	rs801117	140732232	MRPS33	A	T	0.098	IGE-P	0.390724	0.085042	4.33874e-06
7	rs4726196	140732507	MRPS33	C	G	0.106	IGE-P	0.365094	0.077951	2.81793e-06
7	rs1089258	140734265	RNU4-74P	C	T	0.098	IGE-P	0.390724	0.085042	4.33874e-06
7	rs147914490	140734656	RNU4-74P	A	G	0.088	IGE-P	0.462314	0.08802	1.50142e-07
7	rs7809025	140734768	RNU4-74P	C	G	0.106	IGE-P	0.365094	0.077951	2.81793e-06
7	rs1860720	140741144	RNU4-74P	C	T	0.107	IGE-P	0.368788	0.077875	2.18356e-06
7	rs7792447	140741526	RNU4-74P	G	T	0.106	IGE-P	0.360465	0.07872	4.66999e-06
7	rs801121	140745041	RNU4-74P	A	G	0.098	IGE-P	0.390724	0.085042	4.33874e-06
7	rs2079978	140745149	RNU4-74P	C	T	0.106	IGE-P	0.365094	0.077951	2.81793e-06
7	rs5887985	140745293	RNU4-74P	TA	T	0.099	IGE-P	0.390759	0.085046	4.33457e-06
7	rs5887986	140745341	RNU4-74P	C	CAT	0.106	IGE-P	0.365094	0.077951	2.81793e-06
7	rs76384042	140746643	RNU4-74P	C	T	0.09	IGE-P	0.42422	0.084672	5.43905e-07
7	rs56875159	140760333	RNU4-74P	T	G	0.094	IGE-P	0.381885	0.080859	2.32583e-06
7	rs75282009	140774824	TMEM178B	A	G	0.094	IGE-P	0.381885	0.080859	2.32583e-06
8	rs1551917	14032635	SGCZ	G	T	0.134	IGE-P	0.276193	0.059693	3.71192e-06
10	rs513777	110936511	RNU5B-6P	G	A	0.132	IGE-P	0.346643	0.067189	2.47998e-07
10	rs546861	110937872	RNU5B-6P	T	C	0.14	IGE-P	0.345257	0.066783	2.34313e-07
11	rs12417851	111950136	C11orf57	A	G	0.418	IGE-P	-0.200252	0.043842	4.93398e-06
11	rs3839946	111953922	C11orf57	TA	T	0.414	IGE-P	-0.203842	0.043872	3.3794e-06
11	rs544184	111955483	C11orf57	G	A	0.413	IGE-P	-0.20157	0.043815	4.21565e-06
11	rs7121782	111957819	SDHD:SDHD	T	G	0.417	IGE-P	-0.202153	0.043759	3.84233e-06
11	rs35404297	111960377	SDHD:SDHD	T	TA	0.417	IGE-P	-0.200525	0.043733	4.53617e-06
11	rs71463403	111960823	SDHD:SDHD	G	GTT	0.417	IGE-P	-0.200525	0.043733	4.53617e-06
11	rs66665492	111961062	SDHD:SDHD	T	TG	0.417	IGE-P	-0.200525	0.043733	4.53617e-06
11	rs10749989	111964039	SDHD:SDHD	C	T	0.406	IGE-P	-0.203888	0.044165	3.90328e-06
11	rs557519	111966651	SDHD:SDHD	G	A	0.41	IGE-P	-0.211412	0.044369	1.88954e-06
11	rs498547	111972656	SDHD:SDHD	T	C	0.411	IGE-P	-0.202264	0.04331	3.01027e-06
11	rs11214081	111973023	SDHD:SDHD	T	C	0.412	IGE-P	-0.204759	0.044242	3.68881e-06
11	rs112941898	111973157	SDHD:SDHD	C	CA	0.403	IGE-P	-0.219823	0.044486	7.7564e-07
11	rs7944155	111973603	SDHD:SDHD	T	G	0.412	IGE-P	-0.216638	0.044279	9.95415e-07
11	rs12790529	111974107	SDHD:SDHD	T	C	0.41	IGE-P	-0.219723	0.044264	6.90683e-07
11	rs574568	111977919	SDHD:SDHD	C	T	0.406	IGE-P	-0.200302	0.043786	4.77253e-06
13	rs4770203	22392836	RN7SL766P	C	T	0.051	IGE-P	0.692784	0.14441	1.60797e-06
16	rs1582531	27947757	GSG1L	G	A	0.254	IGE-P	0.24879	0.054024	4.12057e-06
16	rs13339604	27948713	GSG1L	C	G	0.257	IGE-P	0.251064	0.053351	2.52768e-06
16	rs76726941	27948752	GSG1L	AG	A	0.257	IGE-P	0.251064	0.053351	2.52768e-06
16	rs72784123	27950951	GSG1L	C	T	0.258	IGE-P	0.250284	0.053415	2.79029e-06
16	rs75282045	53019055	RP11-467J12.3	C	T	0.039	IGE-P	-0.563458	0.120844	3.12099e-06
21	21:45025320:ACACACACCCCCACATATGCAGCC:A	45025320	HSF2BP	ACACACACCCCCACATATGCAGCC	A	0.037	IGE-P	0.852579	0.178152	1.70397e-06
"-" represent the missing value

## Sheet: TableS4
Table S4	Enriched Pathway(adjused Q value < 0.05) of different effect types on T2D
Categories	Pathway Source	Details of Pathway	Effect type	Size	Count	Adjusted Z-Score	Adjusted Q value	List of genes
ontologies	GO-BP	potassium ion import across plasma membrane	TGE	46	46	3.48115	0.0472235	ATP1A2(2.15743); ATP1A4(2.14401); SLC12A3(1.91801); SLC12A8(1.71585); ABCC8(1.6989); FXYD2(1.35835); ATP1A3(0.964491); HCN4(0.915272); SLC12A7(0.881078); HCN2(0.762151); KCNJ18(0.629537); ATP1B1(0.606104); ATP12A(0.51959); KCNJ12(0.44183); ABCC9(0.419887); KCNQ1(0.408014); KCNJ11(0.315335); SLC12A6(0.313953); KCNJ6(0.31069); KCNE2(0.303502); KCNJ5(0.301135); DLG1(0.296018); ATP4B(0.208737); KCNJ1…
ontologies	GO-BP	heparan sulfate proteoglycan metabolic process	TGE	16	15	3.50043	0.0454774	HS3ST2(1.87546); HS6ST3(1.4544); SULF2(1.26527); NDST1(1.11009); HS3ST4(0.99263); HS3ST3B1(0.854724); HS3ST5(0.819532); NDST2(0.574617); HS3ST1(0.478356); SULF1(0.465322); HS6ST1(0.374601); HS3ST3A1(0.0133631); NAGLU(-0.0996966); HS3ST6(-0.156708); HS2ST1(-0.507344);
ontologies	GO-BP	negative regulation of developmental growth	TGE	99	90	3.50512	0.0454774	SLC6A4(2.1606); PTPRS(1.95649); NRP1(1.8064); DIP2B(1.77525); FOXP1(1.636); PTEN(1.59711); SEMA5A(1.42246); CTDP1(1.31951); SPAG9(1.14727); PI16(1.1387); MYOZ1(1.12871); OSTN(1.1088); RGS2(1.0253); WWC2(1.00891); CITED2(0.99764); MSTN(0.996746); FXN(0.980098); CDH1(0.953628); JARID2(0.891547); ADRB2(0.866446); WWC1(0.797313); DRAXIN(0.72718); CAV3(0.721527); RGMA(0.625186); GSK3A(0.579479); DUSP1…
ontologies	GO-BP	bone development	TGE	216	197	3.52637	0.044995	TMEM119(2.16111); GJA1(2.13411); IGF1(1.97477); BBX(1.96522); COL2A1(1.82674); ACP5(1.72048); XYLT1(1.7175); COL13A1(1.64311); FOXP1(1.636); MAP2K6(1.62674); TMEM107(1.58032); ZBTB16(1.53623); HAS2(1.52543); HOXA11(1.47978); LRRK1(1.27798); GHR(1.2653); SULF2(1.26527); BMP6(1.17392); OSTN(1.1088); TTC9(1.08925); FGFR2(1.0874); SMPD3(1.02148); ATF2(1.01837); CITED2(0.99764); TGFB3(0.990178); PEX7(…
ontologies	GO-BP	insulin secretion	TGE	201	186	3.52667	0.044995	STX1A(2.24759); FOXO1(1.936); ADCY5(1.87642); ADCYAP1(1.78395); TM7SF3(1.77688); RPH3AL(1.71091); ABCC8(1.6989); PLA2G6(1.6616); PPP3CB(1.50825); PCLO(1.43432); ACVR2B(1.39907); LRRC8A(1.39863); HNF1A(1.31793); GNAZ(1.29772); NR1H4(1.2479); CNR1(1.21569); TIAM1(1.21168); FFAR2(1.21156); SNAP25(1.21102); PRKAR1A(1.15719); ALOX5(1.13954); MYRIP(1.10581); PTPRN2(1.06355); GIPR(1.05723); MC4R(1.04109…
ontologies	GO-BP	protein containing complex remodeling	DGE	37	37	3.53904	0.0493794	SCARB1(2.0268); APOB(1.88507); LIPC(1.68774); TAF8(1.33758); ABCA5(1.26415); ABCG1(1.20712); PLA2G3(1.1025); MTTP(1.10046); GTF2E1(0.999427); NR1H4(0.958482); LPL(0.950942); PCSK5(0.786408); AGT(0.729562); APOA1(0.433536); APOC3(0.430568); CETP(0.333744); PLA2G5(0.27576); APOC1(0.253109); APOE(0.202468); PON1(0.195765); APOM(0.192291); AGTR1(0.188821); PCSK6(0.182454); APOC2(0.151237); PLTP(0.150…
ontologies	GO-BP	import across plasma membrane	DGE	205	192	3.5858	0.0449544	LRRC8A(2.22868); SLC7A1(2.06192); SLC3A2(2.01147); ATP1A3(1.85616); SLC12A3(1.84156); KCNK9(1.82412); SLC1A2(1.72779); ARL6IP5(1.66488); TRPV4(1.54545); CACNA1C(1.51984); SLC36A4(1.44219); SLC15A2(1.3201); SLC22A2(1.30282); SLC5A1(1.27949); SLC1A6(1.22802); CACNA1B(1.20607); SLC7A8(1.19142); ISCU(1.15863); SLC12A8(1.07198); SLC24A4(1.05758); SLC38A1(1.02825); RGS2(1.00163); CACNA1A(0.931685); SLC…
ontologies	GO-BP	amino acid import across plasma membrane	DGE	51	45	3.60016	0.0449544	SLC7A1(2.06192); SLC3A2(2.01147); SLC1A2(1.72779); ARL6IP5(1.66488); SLC36A4(1.44219); SLC22A2(1.30282); SLC1A6(1.22802); SLC7A8(1.19142); SLC38A1(1.02825); RGS2(1.00163); SLC1A3(0.928785); SLC6A13(0.860168); SLC1A1(0.803569); GRM1(0.796472); SLC6A6(0.678602); SLC22A4(0.547958); SLC7A2(0.486932); PER2(0.479643); SLC6A7(0.462116); SLC7A5(0.448936); SLC38A4(0.375107); NTSR1(0.327424); ITGB1(0.31489…
ontologies	GO-BP	cardiac muscle cell action potential	TGE	85	81	3.60791	0.0399535	SCN2B(2.15829); ATP1A2(2.15743); GJA1(2.13411); SCN4B(2.08517); GPD1L(1.78574); SLC8A1(1.43191); FGF12(1.39784); CACNA1C(1.34874); YWHAE(1.174); KCNN2(1.10343); NEDD4L(0.984553); SCN9A(0.963023); TMEM161B(0.960545); RNF207(0.930017); CAMK2D(0.918702); HCN4(0.915272); SCN5A(0.810624); MIR208A(0.763824); HCN2(0.762151); KCNIP2(0.758159); RYR2(0.757839); PKP2(0.750619); DSG2(0.724461); CAV3(0.721527…
ontologies	GO-BP	t cell mediated cytotoxicity	DGE	61	58	3.61367	0.0449544	CD1B(2.32699); CD1E(2.28515); CD1A(2.14379); B2M(1.946); NCKAP1L(1.80931); HFE(1.61785); CD1C(1.55854); PVR(1.41246); RAB27A(1.3492); XCL1(0.923337); ULBP1(0.875758); MR1(0.858669); PTPRC(0.850513); EMP2(0.784192); HLA-B(0.783628); PPP3CB(0.725346); HLA-E(0.594446); SLC22A13(0.576061); IL23R(0.435577); CEACAM1(0.405039); IL7R(0.372232); CTSC(0.371384); GZMM(0.330028); IL12A(0.321187); RAET1L(0.26…
ontologies	GO-BP	sulfur compound transport	DGE	63	60	3.62163	0.0449544	LRRC8A(2.22868); SLC25A47(2.15367); GJA1(2.15144); SLC22A1(2.11655); SLC3A2(2.01147); SLC1A2(1.72779); SLC26A8(1.66874); MGST1(1.62528); SLC26A1(1.45022); SLC6A11(1.44217); SLC22A2(1.30282); SLC35F3(0.922398); SLC13A1(0.884981); SLC6A13(0.860168); SLC1A1(0.803569); SLC27A1(0.705699); SLC6A6(0.678602); ABCC4(0.649354); CTNS(0.62639); SLC26A7(0.607838); SLC26A2(0.527746); UCP2(0.523765); SLC19A2(0.…
ontologies	GO-BP	arf protein signal transduction	TGE	22	20	3.62711	0.0380998	MAPRE2(2.03799); ARFGAP1(1.81946); PSD3(1.45323); IQSEC3(1.23944); MAP4K4(0.948637); IQSEC1(0.80858); GBF1(0.763454); PSD(0.736325); CYTH2(0.722529); FBXO8(0.536977); MYO9B(0.512334); GIT1(0.409976); PSD4(0.264257); CYTH3(0.146755); PSD2(0.00450568); CYTH4(-0.0136633); ARFGEF1(-0.0522106); CYTH1(-0.0725806); ARFGEF2(-0.291118); GIT2(-0.436015);
ontologies	GO-BP	membrane depolarization during cardiac muscle cell action potential	TGE	22	22	3.64392	0.0366866	SCN2B(2.15829); ATP1A2(2.15743); SCN4B(2.08517); SLC8A1(1.43191); CACNA1C(1.34874); HCN4(0.915272); SCN5A(0.810624); MIR208A(0.763824); HCN2(0.762151); CAV3(0.721527); TRPM4(0.403006); CACNA1G(0.367231); ANK2(0.349011); CACNB2(0.256445); SLMAP(0.20699); ANK3(0.123581); SCN1B(-0.115103); CACNA1D(-0.294036); RANGRF(-0.439501); CACNA2D1(-0.565445); KCNJ2(-0.603196); SCN3B(-0.615893);
ontologies	GO-BP	glutamate receptor signaling pathway	DGE	52	48	3.65517	0.0449544	GRIK5(1.8067); PTK2B(1.69132); GRM7(1.39272); GRM8(1.18492); PLCB1(1.04991); KCNB1(0.955729); SHANK3(0.952659); GRIN2C(0.94482); GRIA1(0.906218); TRPM1(0.886619); HOMER2(0.849534); SLC1A1(0.803569); GRIK2(0.803195); GRM1(0.796472); HOMER3(0.766241); GRM5(0.744712); GRIN3B(0.649603); CLN3(0.59941); PRNP(0.527573); MEF2C(0.519391); GRM6(0.493269); GRIK1(0.480164); CPEB4(0.438572); GRIA4(0.418868); …
ontologies	GO-BP	positive regulation of myoblast differentiation	DGE	44	43	3.67111	0.0449544	LRRC8A(2.22868); IGFBP3(2.19613); MYOG(1.78047); BTG1(1.60643); ARID1B(1.34434); SMARCA2(1.21969); ARID1A(1.05669); PLCB1(1.04991); MAP3K5(0.95437); MIR199A1(0.905157); MYF5(0.890166); SOX4(0.871494); BOC(0.62868); PHF10(0.599731); MUSTN1(0.596107); RANBP3L(0.595552); SMARCD3(0.560769); MYF6(0.557276); XKR8(0.540131); MEF2C(0.519391); SMARCD1(0.398876); SMARCC1(0.374149); SMARCB1(0.357384); SMYD1…
ontologies	GO-BP	t cell mediated immunity	DGE	133	125	3.67523	0.0449544	CD1B(2.32699); CD1E(2.28515); CD1A(2.14379); B2M(1.946); NCKAP1L(1.80931); NFKBIZ(1.66533); HFE(1.61785); IL6(1.5958); CD1C(1.55854); IFNA2(1.48546); MALT1(1.4372); PVR(1.41246); RAB27A(1.3492); SLAMF1(1.20205); CR1(1.06001); CR1L(0.974362); AIRE(0.959759); IL18R1(0.958418); IL1R1(0.953418); PRKCZ(0.94314); XCL1(0.923337); ULBP1(0.875758); UNC93B1(0.875632); MR1(0.858669); PTPRC(0.850513); HMGB1(…
ontologies	GO-BP	regulation of t cell mediated cytotoxicity	DGE	51	49	3.68735	0.0445809	CD1B(2.32699); CD1E(2.28515); CD1A(2.14379); B2M(1.946); NCKAP1L(1.80931); HFE(1.61785); CD1C(1.55854); PVR(1.41246); XCL1(0.923337); ULBP1(0.875758); MR1(0.858669); PTPRC(0.850513); HLA-B(0.783628); PPP3CB(0.725346); HLA-E(0.594446); SLC22A13(0.576061); IL23R(0.435577); CEACAM1(0.405039); IL7R(0.372232); IL12A(0.321187); RAET1L(0.265352); RIPK3(0.254471); IL23A(0.249293); AGER(0.21654); HSPA8(0.…
ontologies	GO-BP	regulation of dendrite development	TGE	100	91	3.68801	0.0335282	MARK1(2.21494); YWHAH(2.14752); CAMSAP2(1.85147); KHDC3L(1.83714); LRP8(1.72261); FAT3(1.57441); DHX36(1.37241); ABL1(1.35178); DGKG(1.26687); TIAM1(1.21168); CAMK1D(1.16907); RAB17(1.16879); EEF2K(1.04217); PTPRD(1.01309); NEDD4L(0.984553); SYNE1(0.979378); RELN(0.904011); SARM1(0.807163); CAPRIN1(0.754534); PACSIN1(0.753745); BMP5(0.745638); KNDC1(0.73894); CUX2(0.700559); ITPKA(0.674006); EPHA…
ontologies	GO-BP	sodium ion export across plasma membrane	TGE	15	15	3.68921	0.0335282	ATP1A2(2.15743); ATP1A4(2.14401); FXYD2(1.35835); NPPA(1.01568); ATP1A3(0.964491); FXYD1(0.846756); ATP1B1(0.606104); ATP12A(0.51959); SLC4A4(0.392813); ATP4B(0.208737); SLC9A1(0.206961); ATP1B3(0.021102); ATP1B2(-0.0713461); ATP4A(-0.0928875); ATP1A1(-0.311484);
ontologies	GO-BP	modulation by symbiont of entry into host	TGE	56	53	3.69989	0.0331528	IFNA2(2.28201); TRIM68(1.93075); RFPL2(1.85911); PTX3(1.81851); FCN3(1.54483); TRIM22(1.19556); TRIM5(1.19327); CD4(1.02813); TRIM8(1.01221); TRIM34(0.956605); RFPL4AL1(0.931336); RFPL4A(0.928893); TRIM6(0.879087); RFPL1(0.842858); TRIM26(0.820529); HS3ST5(0.819532); EXOC7(0.705784); IFITM2(0.643279); IFITM1(0.635097); TRIM11(0.509721); CD74(0.481139); FUCA2(0.41903); TRIM10(0.395941); TRIM31(0.3…
ontologies	GO-BP	action potential	TGE	171	161	3.72441	0.0320971	SCN2B(2.15829); ATP1A2(2.15743); YWHAH(2.14752); GJA1(2.13411); SCN4B(2.08517); KCNB2(1.86962); GPD1L(1.78574); KCNA6(1.53373); PTPN3(1.44815); SLC8A1(1.43191); FGF12(1.39784); CACNA1C(1.34874); ADRA1A(1.33266); CNR1(1.21569); KCNQ2(1.18928); YWHAE(1.174); KCNN2(1.10343); TACR1(1.06677); KCNG1(1.05731); CACNA1I(1.01425); NEDD4L(0.984553); SCN9A(0.963023); TMEM161B(0.960545); KCNA7(0.935234); RNF2…
ontologies	GO-BP	telomere maintenance via recombination	DGE	14	14	3.73075	0.041578	ERCC4(2.00349); BRCA2(1.90946); ERCC1(1.67862); XRCC1(1.6591); SMC6(1.4178); NSMCE2(1.38669); TEP1(0.513265); RAD50(0.341716); RAD51(0.111881); SMC5(0.0849142); XRCC3(0.0161636); RAD51C(-0.0997395); RAD51D(-0.14339); TERF2(-0.785503);
ontologies	GO-BP	neuroblast proliferation	IGE	83	80	3.76259	0.0413554	TEAD3(2.08275); LHX5(1.71181); CTNNA1(1.53288); HHIP(1.33372); OTP(1.31992); CX3CR1(1.24972); SMARCD3(1.23467); SOX5(1.22022); LRRK2(1.20586); SIX3(1.20349); PROX1(1.15045); WDR62(1.08991); PAFAH1B1(1.07793); HAPLN1(1.04775); NF1(1.04735); DAGLB(1.03776); HAPLN4(0.991672); NCAN(0.940554); RAB10(0.908538); ID4(0.906839); VCAN(0.883525); AKNA(0.841612); DRD2(0.836); ZNF335(0.835532); FOXG1(0.812887…
ontologies	GO-BP	regulation of peptidyl serine phosphorylation	DGE	121	113	3.76821	0.041578	NTF4(2.21387); IFNW1(2.0225); CD44(1.92626); IFNA21(1.81336); IL6(1.5958); OSM(1.54125); GPD1L(1.50598); IFNA13(1.50275); IFNA2(1.48546); IFNA8(1.40985); UCN(1.37625); RASSF2(1.28823); IFNA4(1.23872); CREBL2(1.20235); PINK1(1.17808); MIR212(1.15524); MIR132(1.15453); IFNA17(1.1); IFNA7(1.08152); IFNA10(1.08152); IFNA16(1.08023); INPP5J(1.05818); INPP5K(1.00348); MAPKAP1(0.995417); OPRD1(0.926342)…
ontologies	GO-BP	uronic acid metabolic process	IGE	26	26	3.77999	0.0406001	UGT1A7(1.91119); UGT1A9(1.89606); UGT1A10(1.86211); UGT1A8(1.84224); UGT2B28(1.59744); XYLB(1.53269); UGT1A1(0.961627); UGT1A3(0.837783); UGT1A4(0.806256); UGT1A5(0.78735); UGT2A3(0.746949); UGT1A6(0.697698); UGT2B10(0.318768); UGT2B4(0.288987); CRYL1(0.252259); UGT2B17(0.251411); PRKCE(0.248567); UGT2A2(0.199933); UGT2A1(0.166883); UGT2B11(0.0747367); UGT2B15(0.0538051); ABHD10(-0.038834); UGT2B…
ontologies	GO-BP	inorganic ion import across plasma membrane	TGE	126	120	3.78623	0.0268668	ATP1A2(2.15743); ISCU(2.15268); SLC5A1(2.15013); ATP1A4(2.14401); SLC12A3(1.91801); SLC12A8(1.71585); ABCC8(1.6989); PPP3CB(1.50825); SLC8A1(1.43191); MIR210(1.42268); FXYD2(1.35835); CACNA1C(1.34874); SCNN1G(1.19558); CACNA1I(1.01425); ATP1A3(0.964491); MIR200C(0.962428); HCN4(0.915272); SLC39A12(0.912959); SLC12A7(0.881078); SLC39A5(0.804442); MIR208A(0.763824); HCN2(0.762151); SLC39A8(0.721467…
ontologies	GO-BP	positive regulation of t cell mediated cytotoxicity	DGE	41	39	3.80576	0.041578	CD1B(2.32699); CD1E(2.28515); CD1A(2.14379); B2M(1.946); HFE(1.61785); CD1C(1.55854); PVR(1.41246); XCL1(0.923337); ULBP1(0.875758); MR1(0.858669); PTPRC(0.850513); HLA-B(0.783628); HLA-E(0.594446); SLC22A13(0.576061); IL23R(0.435577); IL12A(0.321187); RAET1L(0.265352); IL23A(0.249293); HSPA8(0.205766); HLA-H(0.168316); STX7(0.156702); HLA-F(0.0551); CD1D(0.044535); HLA-DRB1(0.0227922); MICB(0.02…
ontologies	GO-BP	antigen processing and presentation via mhc class ib	DGE	25	25	3.80747	0.041578	CD1B(2.32699); CD1E(2.28515); CD1A(2.14379); B2M(1.946); HFE(1.61785); CD1C(1.55854); ULBP1(0.875758); HLA-B(0.783628); HLA-E(0.594446); AP3D1(0.485393); RAET1L(0.265352); HLA-H(0.168316); HLA-F(0.0551); CD1D(0.044535); MICB(0.0200844); TAP2(-0.0298276); HLA-G(-0.0485738); HLA-A(-0.0518164); RAET1G(-0.133295); HLA-C(-0.223025); ULBP2(-0.243754); MICA(-0.247471); AP3B1(-0.334502); RAET1E(-0.410298…
ontologies	GO-BP	cellular glucuronidation	DGE	21	21	3.81297	0.041578	UGT2B17(1.78976); UGT1A7(1.71562); UGT1A9(1.68913); UGT1A10(1.64742); UGT1A8(1.63671); UGT2B28(1.37937); UGT1A1(0.730918); PRKCE(0.726841); UGT1A3(0.582672); UGT1A4(0.534177); UGT1A5(0.501675); UGT1A6(0.330384); UGT2B4(0.127795); UGT2A3(0.0395078); UGT2B15(0.0259898); UGT2B11(-0.0143284); UGT2A2(-0.188188); UGT2B7(-0.216109); UGT2B10(-0.222822); UGT2A1(-0.25166); ABHD10(-0.406901);
ontologies	GO-BP	positive regulation of peptidyl serine phosphorylation	DGE	88	84	3.81662	0.041578	NTF4(2.21387); IFNW1(2.0225); CD44(1.92626); IFNA21(1.81336); IL6(1.5958); OSM(1.54125); IFNA13(1.50275); IFNA2(1.48546); IFNA8(1.40985); UCN(1.37625); IFNA4(1.23872); CREBL2(1.20235); PINK1(1.17808); IFNA17(1.1); IFNA7(1.08152); IFNA10(1.08152); IFNA16(1.08023); MAPKAP1(0.995417); OPRD1(0.926342); NOS1(0.921519); IFNA6(0.920888); IFNA5(0.860181); TFRC(0.713672); IFNA14(0.70383); IL11(0.671996); …
ontologies	GO-BP	embryonic heart tube morphogenesis	TGE	72	71	3.84628	0.0247631	GJA1(2.13411); GATA4(1.99986); BBS7(1.88105); APLNR(1.73599); NOTCH1(1.60849); TBX6(1.45492); OVOL2(1.24315); SUFU(1.12089); DLL1(1.11886); FOXH1(1.11641); SRF(1.02791); CITED2(0.99764); NKX2-5(0.934678); RNF207(0.930017); IFT52(0.836039); MEF2C(0.832156); YAP1(0.831884); ARL13B(0.809173); CCDC103(0.778544); RYR2(0.757839); DVL2(0.70504); SETDB2(0.704882); AHI1(0.665861); TGFBR2(0.633662); CLUAP1…
ontologies	GO-BP	bone resorption	IGE	66	66	3.8569	0.0313785	CALCA(2.22677); TNFRSF11A(2.02689); LRRK1(2.01371); UBASH3B(1.93713); PTK2B(1.89738); TRAF6(1.74303); TNFAIP3(1.5441); ADRB2(1.46186); SPP1(1.43316); ADAM8(1.21756); TPP1(1.21708); IL6(1.13999); IAPP(1.08378); ACP5(1.08269); NF1(1.04735); HAMP(0.995287); CSF1R(0.988259); NCDN(0.939963); IL20RA(0.930439); NOX4(0.793337); TFRC(0.783693); SIGLEC15(0.699569); P2RX7(0.555461); RAB3D(0.52893); PLEKHM1(…
ontologies	GO-BP	regulation of postsynapse organization	IGE	107	101	3.87916	0.0303269	ABHD17A(2.05188); PTPRS(1.90519); PTK2B(1.89738); SHANK2(1.67295); PPFIA2(1.66187); EPHA4(1.59425); CYFIP2(1.52265); NRCAM(1.49288); ARHGAP22(1.46537); DOCK1(1.4574); PDLIM5(1.38574); ZNF804A(1.30377); LRRK2(1.20586); KIF1A(1.16438); LRRTM1(1.1423); DTNBP1(1.10293); CUX2(1.10021); PAFAH1B1(1.07793); NF1(1.04735); EPHA7(1.0351); RPS6KA5(0.865467); PTPRD(0.829674); RELN(0.829377); DVL1(0.777112); L…
ontologies	GO-BP	antigen processing and presentation of endogenous antigen	IGE	32	32	3.92602	0.0283179	HFE(2.15653); ULBP1(2.13612); HLA-E(1.95027); CD1A(1.65779); CD1C(1.29659); CD1B(1.28); CD1E(1.24908); HLA-A(1.23475); RAET1L(1.19636); ATG5(1.02909); B2M(0.884244); CD74(0.831421); HLA-H(0.810719); IDE(0.476918); TAP1(0.450209); HLA-DRA(0.384603); HLA-G(0.283103); HLA-B(0.141859); HLA-DRB1(0.131697); MICA(0.0704037); RAET1G(0.0679691); HLA-F(0.0660887); ERAP2(0.0196752); CD1D(0.0172686); RAET1E(…
ontologies	GO-BP	membrane depolarization during action potential	TGE	28	28	3.94353	0.0211927	SCN2B(2.15829); ATP1A2(2.15743); YWHAH(2.14752); SCN4B(2.08517); PTPN3(1.44815); SLC8A1(1.43191); CACNA1C(1.34874); HCN4(0.915272); SCN5A(0.810624); MIR208A(0.763824); HCN2(0.762151); CAV3(0.721527); TRPM4(0.403006); CACNA1G(0.367231); ANK2(0.349011); CACNB2(0.256445); SLMAP(0.20699); SCN10A(0.125095); ANK3(0.123581); KCNH2(-0.0573736); SCN1B(-0.115103); SCN1A(-0.226859); CACNA1D(-0.294036); RANG…
ontologies	GO-BP	germinal center formation	IGE	14	14	3.9623	0.0278117	NFKB2(1.70584); TNFAIP3(1.5441); FOXJ1(1.37974); ADAM17(1.2867); TNFSF13B(1.23827); CXCL13(1.09446); KLHL6(0.878822); MEF2C(0.823473); BCL6(0.636176); ADA(0.57425); BCL3(0.438797); UNC13D(0.222955); PKN1(-0.134321); RC3H1(-0.45876);
ontologies	GO-BP	immune system development	IGE	200	185	3.96463	0.0278117	MSH6(2.45526); PRDX2(2.31653); RAG1(2.31387); LTBR(2.26627); PHLPP1(2.22298); UNG(2.07156); SUPT6H(2.03374); TNFRSF11A(2.02689); BRAF(1.97888); HLA-E(1.95027); ATM(1.88578); NFKB2(1.70584); TNFAIP3(1.5441); FOXJ1(1.37974); RIF1(1.33108); ADAM17(1.2867); EXO1(1.17539); GATA3(1.16877); CACNB4(1.13913); ZBTB1(1.09397); SLC15A4(1.07276); JARID2(1.03893); IRAK3(0.991937); BARX1(0.979208); SWAP70(0.939…
ontologies	GO-BP	regulation of extent of cell growth	IGE	95	85	3.99651	0.0274285	PUM2(1.90684); PTPRS(1.90519); MAPT(1.87205); RND2(1.7497); NKX6-1(1.4972); NRCAM(1.49288); SEMA4D(1.45596); SPP1(1.43316); MAP2(1.38122); SEMA3A(1.15487); PAFAH1B1(1.07793); POU4F2(1.0532); EPHA7(1.0351); DNM2(0.988468); DSCAM(0.907757); MAG(0.903783); TNR(0.903506); SEMA5A(0.886773); SLIT1(0.883545); DRAXIN(0.833594); SMURF1(0.833163); VEGFA(0.792401); NTN1(0.693263); OLFM1(0.688375); APOE(0.67…
ontologies	GO-BP	catecholamine secretion	IGE-P	49	46	4.14108	0.0425044	SDHD(2.46032); GDNF(2.1338); DRD2(1.87594); OXTR(1.79731); SYT1(1.75476); CNR1(1.65154); GABBR1(1.55796); ADRA2C(1.34015); ADRA2A(1.3194); PRKCB(1.1207); SYT11(0.966504); ABAT(0.941758); STX1A(0.900366); HTR1B(0.783623); FFAR3(0.774318); KCNA2(0.709416); CXCL12(0.698735); CRH(0.646527); CHRNA4(0.534116); COMT(0.522604); CHRNA6(0.34231); PINK1(0.313492); OPRK1(0.24054); VIP(0.199365); SNCA(0.17328…
ontologies	GO-BP	import across plasma membrane	TGE	205	192	4.19828	0.0111858	ATP1A2(2.15743); ISCU(2.15268); SLC5A1(2.15013); ATP1A4(2.14401); SLC1A6(2.10897); SLC12A3(1.91801); SLC36A4(1.75617); SLC12A8(1.71585); ABCC8(1.6989); PPP3CB(1.50825); SLC38A1(1.4549); SLC8A1(1.43191); MIR210(1.42268); LRP2(1.40819); LRRC8A(1.39863); FXYD2(1.35835); CACNA1C(1.34874); SLC3A2(1.34504); GRM1(1.33714); SLC7A2(1.25477); SLC5A3(1.25367); SCNN1G(1.19558); SLC15A1(1.16611); SLC27A1(1.02…
ontologies	GO-BP	antigen processing and presentation via mhc class ib	IGE	25	25	4.20528	0.0128257	HFE(2.15653); ULBP1(2.13612); HLA-E(1.95027); CD1A(1.65779); CD1C(1.29659); CD1B(1.28); CD1E(1.24908); HLA-A(1.23475); RAET1L(1.19636); B2M(0.884244); HLA-H(0.810719); AP3B1(0.789907); HLA-G(0.283103); HLA-B(0.141859); MICA(0.0704037); RAET1G(0.0679691); HLA-F(0.0660887); CD1D(0.0172686); RAET1E(-0.0794931); ULBP3(-0.16839); TAP2(-0.185172); AP3D1(-0.236602); MICB(-0.351917); HLA-C(-0.405442); UL…
ontologies	GO-BP	toxin metabolic process	TGE	15	15	4.23072	0.0111858	CYP3A4(2.32728); FMO1(1.93551); FMO2(1.66245); TH(1.10769); ARL1(1.10248); CPT1A(1.03779); AS3MT(0.632692); CYP2A13(0.584647); CYP1B1(0.489967); N6AMT1(0.309871); CYP1A2(0.175903); CYP2W1(0.129215); NFE2L2(0.0654317); CYP1A1(-0.0150013); CYP3A5(-0.28391);
ontologies	GO-BP	response to cocaine	DGE	56	54	4.26975	0.00989682	CACNG4(2.22963); FOSB(2.14268); SLC1A2(1.72779); PTK2B(1.69132); COMT(1.69079); ST8SIA2(1.27844); CRH(1.20425); MBD1(1.15478); DRD3(1.10731); SDK1(1.02608); EN1(0.957979); SLC1A3(0.928785); GRIA1(0.906218); HOMER2(0.849534); UBE3A(0.846123); PITX3(0.845659); TIAM1(0.835207); SLC1A1(0.803569); SLC6A3(0.772521); SLC6A4(0.745231); CCNA2(0.662612); EFTUD2(0.598763); SLC6A1(0.594341); CNR1(0.462747); …
ontologies	GO-BP	serine family amino acid biosynthetic process	IGE	17	16	4.27063	0.0109244	PSPH(1.8342); PHGDH(1.77172); SEPHS1(1.77152); MTHFD1(1.58072); SHMT2(1.4153); HAO1(1.3973); PSAT1(0.992189); CTH(0.933218); AGXT2(0.851433); SERINC5(0.580687); CBS(0.492562); SEPHS2(0.349957); AGXT(0.0553117); SERINC3(-0.0737593); GGT1(-0.456452); SHMT1(-0.57344);
ontologies	GO-BP	serine phosphorylation of stat protein	DGE	23	23	4.28798	0.00989682	IFNW1(2.0225); IFNA21(1.81336); IFNA13(1.50275); IFNA2(1.48546); IFNA8(1.40985); IFNA4(1.23872); IFNA17(1.1); IFNA7(1.08152); IFNA10(1.08152); IFNA16(1.08023); IFNA6(0.920888); IFNA5(0.860181); IFNA14(0.70383); GADD45A(0.503507); IFNB1(0.39695); IFNG(-0.0448806); PWP1(-0.0543809); RET(-0.0603966); IFNE(-0.0681062); LIF(-0.074081); IFNA1(-0.291832); GGNBP2(-0.586487); IFNK(-0.8835);
ontologies	GO-BP	flavonoid metabolic process	DGE	13	13	4.312	0.00989682	UGT1A7(1.71562); UGT1A9(1.68913); UGT1A10(1.64742); UGT1A8(1.63671); SULT1A1(1.3498); SULT1A4(0.857203); SULT1A3(0.857203); UGT1A1(0.730918); UGT1A3(0.582672); SULT1B1(0.407196); CYP1A1(0.0808039); LCT(-0.00820566); SULT1C4(-0.597191);
ontologies	GO-BP	positive regulation of t cell mediated immunity	DGE	70	66	4.31311	0.00989682	CD1B(2.32699); CD1E(2.28515); CD1A(2.14379); B2M(1.946); HFE(1.61785); IL6(1.5958); CD1C(1.55854); MALT1(1.4372); PVR(1.41246); SLAMF1(1.20205); IL18R1(0.958418); IL1R1(0.953418); PRKCZ(0.94314); XCL1(0.923337); ULBP1(0.875758); MR1(0.858669); PTPRC(0.850513); MAP3K7(0.798711); HLA-B(0.783628); ZP3(0.604593); HLA-E(0.594446); SLC22A13(0.576061); ARID5A(0.547927); FZD5(0.501617); CD81(0.454629); I…
ontologies	GO-BP	response to cocaine	IGE-P	56	54	4.36096	0.0213982	CACNG4(2.14494); HDAC5(2.06875); DRD2(1.87594); SLC6A3(1.86218); TACR3(1.80856); OXTR(1.79731); CNR1(1.65154); HDAC2(1.55604); SLC1A2(1.48671); SMPD1(1.31821); MBD1(1.20356); EHMT2(1.06893); DRD5(1.04862); ABAT(0.941758); HOMER1(0.815438); HTR1B(0.783623); SLC6A1(0.741766); DRD4(0.651889); CRH(0.646527); SLC1A1(0.625104); EFTUD2(0.558447); RGS4(0.525066); COMT(0.522604); GRIA1(0.508108); SLC1A3(0…
ontologies	GO-BP	torc2 signaling	DGE	14	10	4.39423	0.0078109	NCKAP1L(1.80931); PRR5(1.71245); PRR5L(1.68518); PINK1(1.17808); PIH1D1(1.01872); MAPKAP1(0.995417); RICTOR(0.499157); SESN3(0.341267); DEPTOR(0.253513); SIK3(0.110321);
ontologies	GO-BP	phenol containing compound catabolic process	IGE	12	10	4.42118	0.00842889	SULT1A4(2.6331); SULT1A3(2.6331); DIO3(1.75164); DBH(1.47559); SLC6A3(0.687515); FAH(0.585121); COMT(0.473); PDE1B(0.286106); MOXD2P(0.0972); MOXD1(-0.451286);
ontologies	GO-BP	catecholamine transport	IGE-P	64	61	4.44716	0.0213982	SDHD(2.46032); GDNF(2.1338); DRD2(1.87594); SLC6A3(1.86218); OXTR(1.79731); SYT1(1.75476); CNR1(1.65154); GABBR1(1.55796); ADRA2C(1.34015); ADRA2A(1.3194); PRKCB(1.1207); SLC22A1(1.11446); SLC29A4(1.07521); SYT11(0.966504); ABAT(0.941758); STX1A(0.900366); HTR1B(0.783623); FFAR3(0.774318); SLC22A3(0.764664); KCNA2(0.709416); CXCL12(0.698735); MAPK15(0.68286); DRD4(0.651889); CRH(0.646527); ACTB(0…
ontologies	GO-BP	cellular glucuronidation	IGE	21	21	4.45046	0.00842889	UGT1A7(1.91119); UGT1A9(1.89606); UGT1A10(1.86211); UGT1A8(1.84224); UGT2B28(1.59744); UGT1A1(0.961627); UGT1A3(0.837783); UGT1A4(0.806256); UGT1A5(0.78735); UGT2A3(0.746949); UGT1A6(0.697698); UGT2B10(0.318768); UGT2B4(0.288987); UGT2B17(0.251411); PRKCE(0.248567); UGT2A2(0.199933); UGT2A1(0.166883); UGT2B11(0.0747367); UGT2B15(0.0538051); ABHD10(-0.038834); UGT2B7(-0.385088);
ontologies	GO-BP	transcription coupled nucleotide excision repair	DGE	10	10	4.52827	0.00487497	ERCC2(2.20618); ERCC3(1.76669); UVSSA(1.57221); HMGN1(1.28883); POLR2I(1.14964); ERCC6(1.06542); ERCC8(1.03418); USP7(0.141656); XAB2(0.034783); ERCC5(-0.397798);
ontologies	GO-BP	regulation of systemic arterial blood pressure	IGE-P	94	86	5.02581	0.00246568	SLC4A5(1.97304); DRD2(1.87594); IER3(1.81811); CORIN(1.81701); OXTR(1.79731); CALCA(1.78874); POSTN(1.37823); CYP4F12(1.35614); REN(1.29681); ASIC2(1.25869); OR51E2(1.1854); SOD2(1.05127); TRPV1(1.0489); DRD5(1.04862); EDN3(1.01448); ADRB3(0.991861); EDN1(0.949815); ADAMTS16(0.937635); SERPINF2(0.936472); PTPRO(0.823076); MIR17(0.812457); KLK1(0.801395); TACR1(0.792455); PCSK5(0.784651); TPM1(0.7…
ontologies	GO-BP	regulation of sodium ion transport	TGE	85	79	5.49688	4.84075e-05	FXYD6(2.1606); SCN2B(2.15829); ATP1A2(2.15743); YWHAH(2.14752); SCN4B(2.08517); GPD1L(1.78574); NKAIN4(1.6721); PER1(1.64663); COMMD1(1.48906); PTPN3(1.44815); FGF12(1.39784); FXYD2(1.35835); NKAIN3(1.24051); FGF14(1.16276); DRD4(1.07922); NEDD4L(0.984553); NKAIN2(0.969246); NKX2-5(0.934678); CAMK2D(0.918702); FXYD4(0.913086); CNTN1(0.900671); PRKCE(0.875282); ADRB2(0.866446); CNKSR3(0.865976); F…
ontologies	GO-BP	flavonoid metabolic process	IGE	13	13	5.49762	9.46669e-05	SULT1A4(2.6331); SULT1A3(2.6331); UGT1A7(1.91119); UGT1A9(1.89606); UGT1A10(1.86211); UGT1A8(1.84224); UGT1A1(0.961627); UGT1A3(0.837783); LCT(0.242984); SULT1A1(0.185365); SULT1B1(0.06365); CYP1A1(-0.0836581); SULT1C4(-0.720663);
ontologies	GO-BP	regulation of sodium ion transmembrane transport	TGE	59	54	5.56299	4.84075e-05	FXYD6(2.1606); SCN2B(2.15829); ATP1A2(2.15743); YWHAH(2.14752); SCN4B(2.08517); GPD1L(1.78574); COMMD1(1.48906); PTPN3(1.44815); FGF12(1.39784); FXYD2(1.35835); FGF14(1.16276); DRD4(1.07922); NEDD4L(0.984553); CAMK2D(0.918702); FXYD4(0.913086); PRKCE(0.875282); FXYD1(0.846756); SCN5A(0.810624); FXYD3(0.780446); FXYD5(0.74131); CAV3(0.721527); FXYD7(0.657797); ATP1B1(0.606104); PCSK9(0.585365); CH…
ontologies	GO-BP	sodium ion transmembrane transport	TGE	190	178	5.65973	4.84075e-05	SLC6A4(2.1606); FXYD6(2.1606); SCN2B(2.15829); ATP1A2(2.15743); SLC5A1(2.15013); YWHAH(2.14752); ATP1A4(2.14401); SCN4B(2.08517); SLC12A3(1.91801); GPD1L(1.78574); SLC5A4(1.70156); SLC41A3(1.69649); SLC5A10(1.65995); SLC6A2(1.56287); COMMD1(1.48906); SLC38A1(1.4549); PTPN3(1.44815); SLC8A1(1.43191); SLC17A4(1.41974); FGF12(1.39784); FXYD2(1.35835); SLC3A2(1.34504); SLC5A3(1.25367); NALCN(1.23786)…
ontologies	GO-BP	regulation of sodium ion transmembrane transporter activity	TGE	49	44	5.73343	4.84075e-05	FXYD6(2.1606); SCN2B(2.15829); ATP1A2(2.15743); YWHAH(2.14752); SCN4B(2.08517); GPD1L(1.78574); PTPN3(1.44815); FGF12(1.39784); FXYD2(1.35835); FGF14(1.16276); DRD4(1.07922); NEDD4L(0.984553); CAMK2D(0.918702); FXYD4(0.913086); PRKCE(0.875282); FXYD1(0.846756); FXYD3(0.780446); FXYD5(0.74131); CAV3(0.721527); FXYD7(0.657797); ATP1B1(0.606104); PCSK9(0.585365); CHP1(0.488363); UTRN(0.439632); GRP(…
ontologies	GO-CC	9plus0 non motile cilium	TGE	132	115	3.5569	0.0429234	RP1(2.60131); ATP1A4(2.14401); PDE6H(2.08517); PDE6G(1.961); SDCCAG8(1.91806); BBS7(1.88105); USH1C(1.86253); PDE6A(1.53999); C1orf115(1.52036); USH2A(1.37501); FAM161A(1.35198); IMPG1(1.28282); MAGI2(1.24571); KIF17(1.13772); MYRIP(1.10581); NXNL1(1.091); OPN1SW(1.03286); ARL3(0.993596); VCAN(0.993411); CNGA1(0.959135); TULP3(0.947326); TULP1(0.897729); PKHD1(0.894576); IFT52(0.836039); USH1G(0.…
ontologies	GO-CC	postsynaptic density membrane	DGE	102	94	3.57929	0.0449544	CACNG4(2.22963); CHRM1(2.03128); LIN7B(1.92995); GRIK5(1.8067); SCN8A(1.68568); CACNA1C(1.51984); SHISA9(1.44026); PTPRT(1.3818); LRRC4(1.1363); SLITRK1(1.11775); SEMA4F(1.07575); SLITRK3(0.954179); LRFN2(0.951705); GRIN2C(0.94482); OPRD1(0.926342); GRIA1(0.906218); DLG2(0.867944); GSG1L(0.841394); TIAM1(0.835207); ACTN2(0.804131); GRIK2(0.803195); ABHD17C(0.799498); GRM1(0.796472); ADCY1(0.77361…
ontologies	GO-CC	microvillus membrane	DGE	33	30	3.59365	0.0449544	PDZK1(2.16546); CEACAM20(2.01953); DPEP1(1.3721); PTPRH(1.3262); SLC7A8(1.19142); MTTP(1.10046); ITGAV(1.07205); CDHR2(0.938728); SYTL1(0.875262); PROM1(0.828253); PODXL(0.801476); SLC6A6(0.678602); CUBN(0.599657); SLC26A2(0.527746); SLC7A5(0.448936); AMN1(0.412389); CEACAM1(0.405039); SLC38A4(0.375107); FCRL3(0.267297); AMN(0.25101); ITGB3(0.212806); PDPN(0.21271); S100P(0.064349); CDHR5(-0.0188…
ontologies	GO-CC	nucleotide excision repair complex	DGE	12	11	3.66373	0.0449544	ERCC4(2.00349); ERCC3(1.76669); ERCC1(1.67862); XRCC1(1.6591); ERCC8(1.03418); XPA(0.655864); SLX4(0.517561); RAD23B(-0.0032039); XPC(-0.0141218); POLD1(-0.247275); ERCC5(-0.397798);
ontologies	GO-CC	cation transporting atpase complex	TGE	19	18	3.82162	0.025069	ATP1A2(2.15743); ATP1A4(2.14401); ABCC8(1.6989); FXYD2(1.35835); ATP1A3(0.964491); FXYD4(0.913086); FXYD1(0.846756); ATP1B1(0.606104); ATP12A(0.51959); ABCC9(0.419887); ATP4B(0.208737); SLC9A1(0.206961); KCNJ8(0.0904371); ATP1B3(0.021102); ATP1B2(-0.0713461); ATP4A(-0.0928875); PLN(-0.297094); ATP1A1(-0.311484);
ontologies	GO-CC	presynaptic membrane	TGE	169	158	3.82173	0.025069	STX1A(2.24759); SLC6A4(2.1606); FXYD6(2.1606); SLC1A6(2.10897); PTPRS(1.95649); SNAP91(1.8582); STX11(1.58646); SLC6A2(1.56287); KCTD8(1.55671); AP2M1(1.44331); UNC13C(1.43857); NRXN1(1.40967); RIMS3(1.37894); LPAR2(1.33209); ITSN2(1.32758); NRXN3(1.31195); CNR1(1.21569); SNAP25(1.21102); RIMS4(1.15764); ERBB4(1.04922); ADORA2A(1.03928); LPAR1(1.03483); PTPRD(1.01309); NLGN2(1.0021); FOSL1(0.9949…
ontologies	GO-CC	sodium potassium exchanging atpase complex	TGE	12	11	3.90492	0.0231802	ATP1A2(2.15743); ATP1A4(2.14401); FXYD2(1.35835); ATP1A3(0.964491); FXYD4(0.913086); FXYD1(0.846756); ATP1B1(0.606104); ATP4B(0.208737); ATP1B3(0.021102); ATP1B2(-0.0713461); ATP1A1(-0.311484);
ontologies	GO-CC	voltage gated calcium channel complex	IGE	45	40	4.00759	0.0274285	CACNG3(2.07106); CATSPERD(2.04245); CACNA2D4(2.00625); CACNA1A(1.77681); CACNG4(1.52266); STAC3(1.43956); CACNA1D(1.2126); CACNB4(1.13913); CATSPER4(1.11011); PDE4D(1.07915); HSPA2(0.89678); CACNB3(0.825783); CACNA2D3(0.724251); CACNB2(0.681846); CACNA1C(0.658969); FKBP1A(0.652167); CACNA1B(0.641262); CATSPERB(0.625055); CACNA1E(0.522671); EFCAB9(0.500707); CATSPER3(0.471158); CACNG7(0.457106); C…
ontologies	GO-CC	presynaptic membrane	DGE	169	158	4.08196	0.0183036	STX11(2.11787); STX1A(2.11041); CHRM1(2.03128); GRIK5(1.8067); SLC1A2(1.72779); SCN8A(1.68568); SYT1(1.59323); ADORA1(1.52924); ERBB2(1.46188); PDE2A(1.45926); SLC6A11(1.44217); CNTN6(1.4397); APBA1(1.31778); RIMS3(1.2761); SLC1A6(1.22802); HCN1(1.10997); IL31RA(1.10804); STX2(0.99828); AP2M1(0.975024); ADAM23(0.953522); OPRD1(0.926342); RIMS1(0.9115); GRIA1(0.906218); PICK1(0.831479); KCTD12(0.8…
ontologies	GO-CC	cation channel complex	TGE	205	194	4.39621	0.00774027	STX1A(2.24759); SCN2B(2.15829); SCN4B(2.08517); KCNB2(1.86962); KCNK6(1.72338); ABCC8(1.6989); VAMP2(1.62232); KCNQ5(1.54128); KCNA6(1.53373); HSPA2(1.42996); CACNA1C(1.34874); CACNA2D3(1.29388); SLC5A3(1.25367); SNAP25(1.21102); CACNG4(1.20531); SCNN1G(1.19558); KCNQ2(1.18928); HTR3E(1.17983); LRRC55(1.16997); KCNG1(1.05731); CNTNAP2(1.02967); CACNA1I(1.01425); KCNIP1(1.00048); DPP6(0.971608); K…
ontologies	GO-CC	potassium channel complex	TGE	101	99	4.43101	0.00768866	STX1A(2.24759); KCNB2(1.86962); KCNK6(1.72338); ABCC8(1.6989); VAMP2(1.62232); KCNQ5(1.54128); KCNA6(1.53373); SLC5A3(1.25367); SNAP25(1.21102); KCNQ2(1.18928); LRRC55(1.16997); KCNG1(1.05731); CNTNAP2(1.02967); KCNIP1(1.00048); DPP6(0.971608); KCNMB1(0.970594); DLG2(0.961293); KCNIP4(0.937905); KCNA7(0.935234); HCN4(0.915272); GRIK3(0.870192); GRIK5(0.867449); KCNH4(0.866903); KCNQ4(0.841248); K…
ontologies	GO-CC	presynaptic active zone	DGE	79	73	4.67366	0.00485093	STX11(2.11787); STX1A(2.11041); PPFIA3(1.82407); SCN8A(1.68568); GAD1(1.57725); ADORA1(1.52924); PCLO(1.45209); GRM7(1.39272); CTBP1(1.34426); APBA1(1.31778); RIMS3(1.2761); HCN1(1.10997); EGFLAM(1.05048); PPFIA4(1.02057); CNTNAP1(1.01338); STX2(0.99828); SLC17A7(0.972034); RIMS1(0.9115); GRIA1(0.906218); PPFIBP2(0.829329); STX19(0.776353); ERC1(0.750155); NTNG1(0.701537); LRFN3(0.700438); UNC13C…
ontologies	GO-CC	postsynaptic specialization membrane	IGE	130	121	5.11154	0.000523879	CACNG3(2.07106); ABHD17A(2.05188); RGS9(2.04591); PTPRS(1.90519); GSG1L(1.78617); ADAM22(1.77552); CLSTN2(1.61771); SORCS2(1.60743); EPHA4(1.59425); SLITRK3(1.58386); GABRA2(1.5766); PTPRT(1.56035); SHISA9(1.5401); CACNG4(1.52266); ACTN2(1.49397); NRCAM(1.49288); GABRG2(1.47888); GABRA4(1.47279); GRM1(1.45459); NETO2(1.44388); LRFN3(1.42835); GRIN3B(1.41716); KCNB1(1.32581); DLG2(1.29234); LIN7B(…
ontologies	GO-CC	postsynaptic density membrane	IGE	102	94	5.91861	1.59695e-05	CACNG3(2.07106); ABHD17A(2.05188); RGS9(2.04591); PTPRS(1.90519); GSG1L(1.78617); ADAM22(1.77552); CLSTN2(1.61771); SORCS2(1.60743); EPHA4(1.59425); SLITRK3(1.58386); PTPRT(1.56035); SHISA9(1.5401); CACNG4(1.52266); ACTN2(1.49397); NRCAM(1.49288); GRM1(1.45459); NETO2(1.44388); LRFN3(1.42835); GRIN3B(1.41716); DLG2(1.29234); LIN7B(1.24533); LRRC4C(1.23798); RNF10(1.23174); ADCY1(1.22653); CHRM1(1…
ontologies	GO-MF	transmembrane receptor protein kinase activity	TGE	81	80	3.53565	0.0444598	NRP1(1.8064); KIT(1.74802); INSR(1.69154); ACVRL1(1.63913); ACVR2B(1.39907); FGFRL1(1.25697); TGFBR1(1.19814); FGFR2(1.0874); ERBB4(1.04922); ACVR1B(1.04142); PDGFRL(1.02541); EFEMP1(0.988815); BMPR1B(0.941118); EPHA3(0.884014); ACVR1C(0.835744); EFNA4(0.829135); RET(0.727161); LTBP4(0.726638); EPHB6(0.707085); TGFBR3L(0.699155); BMPR2(0.637198); TGFBR2(0.633662); TYRO3(0.633301); TGFBR3(0.629294…
ontologies	GO-MF	transmembrane transporter binding	TGE	136	124	3.54765	0.0434488	YWHAH(2.14752); SCN4B(2.08517); USP10(1.91072); GPD1L(1.78574); ABCC8(1.6989); HERPUD1(1.5457); AP2M1(1.44331); SLC8A1(1.43191); FGF12(1.39784); RIMS3(1.37894); GOPC(1.28017); SLC5A3(1.25367); SNAP25(1.21102); YWHAE(1.174); LRRC55(1.16997); RIMS4(1.15764); CNTNAP2(1.02967); KCNIP1(1.00048); NEDD4L(0.984553); ACTN1(0.960858); DIAPH1(0.948241); RNF207(0.930017); CAMK2D(0.918702); FXYD1(0.846756); P…
ontologies	GO-MF	sodium ion transmembrane transporter activity	DGE	163	155	3.58364	0.0449544	SLC22A1(2.11655); SLC3A2(2.01147); ATP1A3(1.85616); SLC12A3(1.84156); GRIK5(1.8067); SLC17A2(1.79631); SLC1A2(1.72779); SCN8A(1.68568); SCN2B(1.49694); SLC6A11(1.44217); SCN4B(1.40039); SLC5A1(1.27949); SLC1A6(1.22802); SCN1B(1.15359); CNGB1(1.11804); HCN1(1.10997); ASIC2(1.10073); SLC24A4(1.05758); SLC17A3(1.05512); SLC38A1(1.02825); SLC18A1(1.01514); SLC17A6(0.992592); SLC17A7(0.972034); SLC17A…
ontologies	GO-MF	calmodulin binding	TGE	206	197	3.58461	0.0407067	ADD2(1.92749); CAMSAP2(1.85147); PLA2G6(1.6616); PCP4(1.64526); VAMP2(1.62232); MIP(1.56551); PPP3CB(1.50825); CNN2(1.50525); UNC13C(1.43857); SLC8A1(1.43191); MYH10(1.40731); CACNA1C(1.34874); FBXL2(1.34662); CAMSAP3(1.21031); KCNQ2(1.18928); CAMK1D(1.16907); ITPKB(1.1505); ADCY1(1.14507); KCNN2(1.10343); ADD1(1.08128); EEF2K(1.04217); MYH11(1.04211); ADORA2A(1.03928); RGS2(1.0253); EWSR1(1.0173…
ontologies	GO-MF	voltage gated monoatomic cation channel activity	TGE	144	140	3.58971	0.0407067	SCN2B(2.15829); KCNB2(1.86962); KCNH8(1.82092); KCNK6(1.72338); ABCC8(1.6989); KCNT2(1.66523); KCNQ5(1.54128); KCNA6(1.53373); CACNA1C(1.34874); CACNA2D3(1.29388); SNAP25(1.21102); CACNG4(1.20531); KCNQ2(1.18928); LRRC55(1.16997); KCNN2(1.10343); CALHM1(1.08657); KCNG1(1.05731); OPRM1(1.03818); CACNA1I(1.01425); NCS1(1.00032); KCNA7(0.935234); HCN4(0.915272); KCNH4(0.866903); KCNQ4(0.841248); KCN…
ontologies	GO-MF	potassium channel activity	TGE	125	123	3.59737	0.0405405	SCN2B(2.15829); KCNB2(1.86962); KCNH8(1.82092); KCNK6(1.72338); ABCC8(1.6989); KCNT2(1.66523); KCNQ5(1.54128); KCNA6(1.53373); SNAP25(1.21102); KCNQ2(1.18928); LRRC55(1.16997); KCNN2(1.10343); KCNG1(1.05731); KCNIP1(1.00048); KCNMB1(0.970594); KCNIP4(0.937905); KCNA7(0.935234); HCN4(0.915272); FXYD4(0.913086); GRIK3(0.870192); GRIK5(0.867449); KCNH4(0.866903); KCNQ4(0.841248); KCNB1(0.829524); KC…
ontologies	GO-MF	voltage gated potassium channel activity	TGE	99	97	3.85486	0.0247631	SCN2B(2.15829); KCNB2(1.86962); KCNH8(1.82092); KCNK6(1.72338); ABCC8(1.6989); KCNT2(1.66523); KCNQ5(1.54128); KCNA6(1.53373); SNAP25(1.21102); KCNQ2(1.18928); LRRC55(1.16997); KCNN2(1.10343); KCNG1(1.05731); KCNA7(0.935234); HCN4(0.915272); KCNH4(0.866903); KCNQ4(0.841248); KCNB1(0.829524); KCNK12(0.807654); HCN2(0.762151); KCNIP2(0.758159); KCNG3(0.750505); KCNC4(0.746317); KCNMA1(0.720412); KC…
ontologies	GO-MF	vitamin b6 binding	IGE	57	49	3.89983	0.0295916	ACCSL(2.17199); KYNU(1.80541); PDXK(1.77609); GPT(1.66295); SDSL(1.63568); GPT2(1.59123); HDC(1.45905); SHMT2(1.4153); PHYKPL(1.40426); ABAT(1.24661); PDXDC1(1.1874); PYGB(1.11108); OAT(1.06011); SDS(1.01938); PSAT1(0.992189); CTH(0.933218); ACCS(0.929011); AGXT2(0.851433); GCAT(0.775924); ALB(0.765382); SPTLC2(0.633647); CISD1(0.530117); CBS(0.492562); ALAS1(0.425869); SGPL1(0.424121); GOT2(0.38…
ontologies	GO-MF	transporter regulator activity	TGE	152	140	4.13042	0.0127212	STX1A(2.24759); FXYD6(2.1606); SCN2B(2.15829); YWHAH(2.14752); SCN4B(2.08517); GPD1L(1.78574); CABP5(1.64982); COMMD1(1.48906); PTPN3(1.44815); NRXN1(1.40967); FGF12(1.39784); FXYD2(1.35835); SLC5A3(1.25367); REM2(1.24872); CACNG4(1.20531); YWHAE(1.174); LRRC55(1.16997); CRISP1(1.16874); FGF14(1.16276); DRD4(1.07922); ANO9(1.04099); KCNIP1(1.00048); NEDD4L(0.984553); DPP6(0.971608); KCNMB1(0.9705…
ontologies	GO-MF	potassium ion transmembrane transporter activity	TGE	161	157	4.2256	0.0111858	SCN2B(2.15829); ATP1A2(2.15743); ATP1A4(2.14401); SLC12A3(1.91801); KCNB2(1.86962); KCNH8(1.82092); KCNK6(1.72338); SLC12A8(1.71585); ABCC8(1.6989); KCNT2(1.66523); KCNQ5(1.54128); KCNA6(1.53373); SNAP25(1.21102); KCNQ2(1.18928); LRRC55(1.16997); KCNN2(1.10343); KCNG1(1.05731); KCNIP1(1.00048); KCNMB1(0.970594); ATP1A3(0.964491); KCNIP4(0.937905); KCNA7(0.935234); HCN4(0.915272); FXYD4(0.913086);…
ontologies	GO-MF	sodium ion transmembrane transporter activity	TGE	163	155	4.23611	0.0111858	SLC6A4(2.1606); SCN2B(2.15829); ATP1A2(2.15743); SLC5A1(2.15013); ATP1A4(2.14401); SLC1A6(2.10897); SCN4B(2.08517); SLC12A3(1.91801); SLC5A4(1.70156); SLC41A3(1.69649); SLC5A10(1.65995); SLC6A2(1.56287); SLC38A1(1.4549); SLC8A1(1.43191); SLC17A4(1.41974); SLC3A2(1.34504); SLC5A3(1.25367); NALCN(1.23786); SCNN1G(1.19558); TPCN1(1.01685); ATP1A3(0.964491); SCN9A(0.963023); CNGA1(0.959135); HCN4(0.9…
ontologies	GO-MF	glucuronosyltransferase activity	IGE	35	32	4.29123	0.0109244	EXT2(2.07274); UGT1A7(1.91119); UGT1A9(1.89606); UGT1A10(1.86211); UGT1A8(1.84224); UGT2B28(1.59744); B3GAT2(1.33112); CHPF(1.25351); UGT1A1(0.961627); UGT1A3(0.837783); UGT1A4(0.806256); UGT1A5(0.78735); UGT2A3(0.746949); UGT1A6(0.697698); CHSY3(0.383544); UGT2B10(0.318768); UGT2B4(0.288987); UGT2B17(0.251411); UGT2A2(0.199933); UGT2A1(0.166883); B3GAT1(0.138907); CHPF2(0.112131); UGT3A1(0.09362…
ontologies	GO-MF	vitamin binding	IGE	151	134	4.369	0.00876997	ACCSL(2.17199); AFM(1.93524); RBP5(1.81545); KYNU(1.80541); PDXK(1.77609); GC(1.67925); GPT(1.66295); SDSL(1.63568); TCN2(1.63089); GPT2(1.59123); CD320(1.52487); EGLN2(1.50605); DBH(1.47559); HDC(1.45905); SHMT2(1.4153); PHYKPL(1.40426); OPN4(1.34402); KL(1.30119); MTR(1.24983); ABAT(1.24661); PDXDC1(1.1874); OGFOD1(1.1838); OPN3(1.13841); PYGB(1.11108); OAT(1.06011); FTCD(1.03574); SDS(1.01938)…
ontologies	GO-MF	voltage gated channel activity	TGE	174	166	4.38122	0.00774027	SCN2B(2.15829); KCNB2(1.86962); KCNH8(1.82092); KCNK6(1.72338); ABCC8(1.6989); KCNT2(1.66523); KCNQ5(1.54128); KCNA6(1.53373); GRIN3B(1.39347); CACNA1C(1.34874); CACNA2D3(1.29388); SNAP25(1.21102); CACNG4(1.20531); KCNQ2(1.18928); LRRC55(1.16997); KCNN2(1.10343); CALHM1(1.08657); VDAC3(1.06564); CALHM3(1.05772); KCNG1(1.05731); CLCN2(1.04721); OPRM1(1.03818); TPCN1(1.01685); CACNA1I(1.01425); NCS…
ontologies	GO-MF	retinoic acid binding	DGE	27	27	4.66356	0.00485093	CRABP2(2.24552); CYP27C1(2.07924); UGT2B17(1.78976); UGT1A7(1.71562); UGT1A9(1.68913); UGT1A10(1.64742); UGT1A8(1.63671); RARA(1.39284); SERPINA5(0.907027); UGT1A1(0.730918); IGF2R(0.72783); RXRA(0.662881); UGT1A3(0.582672); UGT1A4(0.534177); UGT1A6(0.330384); FABP5(0.133379); UGT2B4(0.127795); CYP26B1(0.0757841); UGT2B15(0.0259898); CYP26A1(0.0238528); CYP26C1(0.0179651); CRABP1(-0.0140238); LRA…
ontologies	GO-MF	type i interferon receptor binding	DGE	17	17	5.38347	0.000290731	IFNW1(2.0225); IFNA21(1.81336); IFNA13(1.50275); IFNA2(1.48546); IFNA8(1.40985); IFNA4(1.23872); IFNA17(1.1); IFNA7(1.08152); IFNA10(1.08152); IFNA16(1.08023); IFNA6(0.920888); IFNA5(0.860181); IFNA14(0.70383); IFNB1(0.39695); IFNE(-0.0681062); IFNA1(-0.291832); IFNK(-0.8835);
ontologies	GO-MF	lipopeptide binding	DGE	10	10	5.42147	0.000290731	CD1B(2.32699); CD1E(2.28515); CD1A(2.14379); TLR1(2.05952); TLR10(2.05832); TLR6(1.75557); CD1C(1.55854); CD1D(0.044535); TLR2(-0.518458); LBP(-0.720232);
ontologies	GO-MF	sodium channel regulator activity	TGE	40	38	5.44292	5.15611e-05	FXYD6(2.1606); SCN2B(2.15829); YWHAH(2.14752); SCN4B(2.08517); GPD1L(1.78574); COMMD1(1.48906); PTPN3(1.44815); FGF12(1.39784); FXYD2(1.35835); FGF14(1.16276); NEDD4L(0.984553); CAMK2D(0.918702); FXYD4(0.913086); SGK1(0.894144); FXYD1(0.846756); FXYD3(0.780446); SGK2(0.779522); PKP2(0.750619); FXYD5(0.74131); CAV3(0.721527); SCLT1(0.666969); FXYD7(0.657797); PCSK9(0.585365); FGF11(0.155505); NOS1…
ontologies	HPO	enlarged kidney	TGE	49	42	3.44938	0.0494251	INSR(1.69154); PTEN(1.59711); DZIP1L(1.57422); FAH(1.42535); CPT2(1.38702); CDKN1C(1.10207); BMPER(1.02704); FIBP(1.01798); TULP3(0.947326); PKHD1(0.894576); GNPTAB(0.862961); VPS45(0.739996); KCNQ1OT1(0.725437); IFT140(0.722581); SAA1(0.548967); VPS33A(0.501924); ALG9(0.451626); SLC29A3(0.429357); GANAB(0.428915); KCNQ1(0.408014); PKD1(0.361362); NEK8(0.328771); BICC1(0.311379); DICER1(0.298501)…
ontologies	HPO	abnormal blood monovalent inorganic cation concentration	TGE	149	141	3.45383	0.0494251	TERT(2.17586); SLC5A1(2.15013); SCN4B(2.08517); SLC12A3(1.91801); CDKN2A(1.81554); PIEZO1(1.73404); ALG12(1.69966); INSR(1.69154); MRAP(1.66069); DZIP1L(1.57422); RRAGD(1.51357); CLDN10(1.47344); FXYD2(1.35835); CACNA1C(1.34874); ALDOA(1.2368); SCNN1G(1.19558); PRKAR1A(1.15719); CA5A(1.09257); TRAF3(1.08597); CLCN2(1.04721); AQP2(1.02062); PBX1(1.00655); NNT(1.00514); PKHD1(0.894576); CPOX(0.8255…
ontologies	HPO	abnormal st segment	TGE	39	38	3.4593	0.0493283	SCN2B(2.15829); GATA4(1.99986); SLC12A3(1.91801); GPD1L(1.78574); CACNA1C(1.34874); GATA6(1.00388); CITED2(0.99764); NKX2-5(0.934678); HCN4(0.915272); SCN5A(0.810624); PKP2(0.750619); MYH6(0.722274); RYR1(0.665198); GYG1(0.571137); KCNE3(0.471951); CLCNKB(0.441103); ABCC9(0.419887); TRPM4(0.403006); SEMA3A(0.359101); KCND3(0.266973); TLL1(0.258028); CACNB2(0.256445); POLG(0.207323); SLMAP(0.20699…
ontologies	HPO	cutaneous syndactyly	TGE	79	65	3.47916	0.0472235	GJA1(2.13411); PPP2R3C(2.03213); DEAF1(1.9554); ANKRD11(1.81274); XYLT1(1.7175); CDH11(1.60679); KCTD1(1.5696); CACNA1C(1.34874); CCBE1(1.28403); MEIS2(1.14189); FGFR2(1.0874); RFX7(1.01885); DYRK1A(0.981429); CDH1(0.953628); SMARCAD1(0.946153); FAT4(0.939633); PIEZO2(0.883904); SLC39A8(0.721467); FIG4(0.704338); GRIP1(0.655151); CEP55(0.646633); BHLHA9(0.598467); PRKD1(0.497628); MYH8(0.487734);…
ontologies	HPO	abnormal ekg	TGE	134	122	3.50778	0.0454774	SCN2B(2.15829); ATP1A2(2.15743); SCN4B(2.08517); GATA4(1.99986); SLC12A3(1.91801); GPD1L(1.78574); DSC3(1.6024); CACNA1C(1.34874); CDC73(1.3091); TANGO2(1.10667); NPPA(1.01568); SVIL(1.01199); GATA6(1.00388); CITED2(0.99764); FXN(0.980098); MYL2(0.965139); ATP1A3(0.964491); NKX2-5(0.934678); TMEM43(0.922922); HCN4(0.915272); DYSF(0.88223); SCN5A(0.810624); GNB2(0.802569); ACADVL(0.798594); PKP2(0…
ontologies	HPO	gonadal neoplasm	TGE	109	101	3.51256	0.0454774	DHX37(2.16343); GATA4(1.99986); CDKN2A(1.81554); KIT(1.74802); MRAP(1.66069); PTEN(1.59711); PMS2(1.4907); BRCA2(1.32752); CDC73(1.3091); PRKAR1A(1.15719); SUFU(1.12089); CDKN1C(1.10207); FGFR2(1.0874); OPCML(1.07629); EWSR1(1.01732); NNT(1.00514); ZFPM2(0.985505); FOXE1(0.958527); CDH1(0.953628); WWOX(0.910563); KANSL1(0.876732); NSD1(0.830663); BARD1(0.738368); KCNQ1OT1(0.725437); STAG3(0.66843…
ontologies	HPO	abnormal saccadic eye movements	DGE	92	85	3.53491	0.0493794	ATP1A3(1.85616); XRCC1(1.6591); MAPT(1.65521); ATXN1(1.60234); SHMT2(1.3911); PIK3R5(1.28339); VPS13D(1.22397); TOP2A(1.19883); VPS13A(1.14576); ALK(1.13761); MECR(1.13045); ELOVL5(1.00204); CACNA1A(0.931685); SLC1A3(0.928785); KIF1A(0.918746); GDAP2(0.876535); GBA2(0.829268); APTX(0.824786); NOP56(0.81166); PDYN(0.80992); FRMD5(0.802499); GRM1(0.796472); TNR(0.794024); SLC6A3(0.772521); NDUFA13(…
ontologies	HPO	facial erythema	TGE	12	10	3.57641	0.0407931	GJA1(2.13411); KCNQ2(1.18928); RECQL4(1.01976); AIP(0.823444); GNB2(0.802569); RHOH(0.772838); C1QB(0.582567); USP8(0.468914); ANAPC1(0.203344); BLM(-0.249603);
ontologies	HPO	defective dna repair after ultraviolet radiation damage	DGE	15	11	3.64348	0.0449544	ERCC2(2.20618); MPLKIP(2.16515); ERCC4(2.00349); ERCC3(1.76669); ERCC6(1.06542); XPA(0.655864); GTF2E2(0.282515); XPC(-0.0141218); ERCC5(-0.397798); DDB2(-0.484927); GTF2H5(-0.636299);
ontologies	HPO	absence of subcutaneous fat	DGE	18	14	3.65224	0.0449544	ERCC2(2.20618); MPLKIP(2.16515); ERCC4(2.00349); ERCC3(1.76669); POLR3A(1.27248); FBN1(1.01291); LMNA(0.482229); ZMPSTE24(0.465339); GTF2E2(0.282515); PIK3R1(0.255318); KCNJ6(-0.117924); PRIM1(-0.486521); GTF2H5(-0.636299); CAV1(-0.756142);
ontologies	HPO	ridged nail	DGE	30	22	3.67486	0.0449544	ERCC2(2.20618); MPLKIP(2.16515); GJA1(2.15144); ERCC3(1.76669); LMX1B(1.55281); TERT(1.22081); FOXN1(1.0479); SLC39A4(0.901202); FERMT1(0.851924); KRT14(0.55744); WNT10A(0.447569); MSX1(0.421513); TINF2(0.315046); EDARADD(0.285731); GTF2E2(0.282515); ATR(-0.101846); EDAR(-0.26021); LPAR6(-0.371192); ATP2A2(-0.489755); CTSK(-0.563933); GTF2H5(-0.636299); TERC(-0.754132);
ontologies	HPO	syncope	TGE	121	118	3.68315	0.0335282	TERT(2.17586); SCN2B(2.15829); SCN4B(2.08517); GATA4(1.99986); SLC12A3(1.91801); GPD1L(1.78574); KIT(1.74802); ABCC8(1.6989); MYL4(1.61228); P2RY11(1.53544); CACNA1C(1.34874); HNF1A(1.31793); NF2(1.26545); SUFU(1.12089); KIF20A(1.11596); NPPA(1.01568); GATA6(1.00388); CITED2(0.99764); TNFSF4(0.992889); NKX2-5(0.934678); HCN4(0.915272); SCN5A(0.810624); GNB2(0.802569); RYR2(0.757839); PKP2(0.75061…
ontologies	HPO	metaphyseal sclerosis	TGE	12	12	3.71785	0.0320971	SRP54(2.12698); COL2A1(1.82674); ACP5(1.72048); RECQL4(1.01976); KIF22(0.90924); COL10A1(0.813501); CTC1(0.646688); ANAPC1(0.203344); CENPE(0.172655); DNAJC21(-0.155075); SBDS(-0.19413); MMP13(-0.221765);
ontologies	HPO	dermal atrophy	DGE	103	93	3.73563	0.041578	ERCC2(2.20618); C1R(2.20471); ERCC4(2.00349); IPO8(1.94088); TGFB2(1.76883); ERCC3(1.76669); TP63(1.63949); CDH23(1.5849); TERT(1.22081); LRP1(1.18896); KLHL24(1.0988); ERCC6(1.06542); CDKN2A(1.04549); LAMB3(1.01669); FBN1(1.01291); PLEC(0.956751); RTEL1(0.904259); FERMT1(0.851924); MMP1(0.767665); PARN(0.724513); TGFBR1(0.705735); PDE11A(0.661108); XPA(0.655864); SOX18(0.650428); ENPP1(0.599646)…
ontologies	HPO	neoplasm of the male external genitalia	TGE	37	32	3.76259	0.0285213	DHX37(2.16343); GATA4(1.99986); CDKN2A(1.81554); MRAP(1.66069); PTEN(1.59711); CDC73(1.3091); PRKAR1A(1.15719); EWSR1(1.01732); NNT(1.00514); ZFPM2(0.985505); WWOX(0.910563); KANSL1(0.876732); MC2R(0.633469); MDM2(0.602974); FLI1(0.546146); NR5A1(0.467797); DICER1(0.298501); AKT1(0.00146679); TP53(-0.00474249); STK11(-0.0316836); KEAP1(-0.0447274); MAP3K1(-0.104863); IGF2(-0.127703); WT1(-0.12901…
ontologies	HPO	generalized hyperreflexia	DGE	16	10	3.78315	0.041578	ERCC2(2.20618); MPLKIP(2.16515); SPG7(2.00914); ERCC3(1.76669); EEF2(0.378153); GTF2E2(0.282515); SLC2A1(0.191014); SLC52A3(0.175004); SLC25A12(-0.112098); GTF2H5(-0.636299);
ontologies	HPO	short chin	DGE	66	58	3.82489	0.041578	H19(2.199); ERCC4(2.00349); ASXL3(1.76799); ERCC1(1.67862); GRB10(1.56444); PIGS(1.52023); PARS2(1.50952); ARID1B(1.34434); ZNF292(1.32878); NDUFS4(1.16265); ITCH(1.12762); ERCC6(1.06542); ERCC8(1.03418); SHANK3(0.952659); FIG4(0.842222); CAMK2B(0.831127); MAP3K7(0.798711); MBD5(0.656673); COL9A2(0.620045); SCUBE3(0.540977); SLC26A2(0.527746); MEF2C(0.519391); LMNA(0.482229); ZMPSTE24(0.465339); …
ontologies	HPO	impulsivity	DGE	145	128	3.83259	0.041578	GABRG2(2.18668); ATP1A3(1.85616); SLC1A2(1.72779); SCN8A(1.68568); MAPT(1.65521); LRRK2(1.62868); PARS2(1.50952); NODAL(1.44854); SIX3(1.33491); SYNGAP1(1.2279); CYFIP2(1.22407); CACNA1B(1.20607); PINK1(1.17808); SCN1B(1.15359); AP3B2(1.15335); HTRA2(1.11079); HCN1(1.10997); CELF2(1.06407); WDR62(1.05846); NAA20(0.968705); KCNB1(0.955729); RELN(0.940048); CACNA1A(0.931685); SLC1A3(0.928785); FBXW…
ontologies	HPO	abnormal vestibular function	TGE	209	196	3.84661	0.0247631	SCN2B(2.15829); ATP1A2(2.15743); SCN4B(2.08517); GATA4(1.99986); SLC12A3(1.91801); USH1C(1.86253); CLIC5(1.8345); MYL4(1.61228); LHFPL5(1.56462); ZBTB16(1.53623); MAPK10(1.46643); HLA-B(1.43869); GRXCR1(1.31582); NF2(1.26545); GJB3(1.24846); NABP1(1.24589); KCNQ2(1.18928); GJB2(1.16445); FGF14(1.16276); PRKAR1A(1.15719); ARSG(1.14201); SUFU(1.12089); TMEM132E(1.0501); NPPA(1.01568); GATA6(1.00388…
ontologies	HPO	embryonal neoplasm	TGE	84	77	3.88479	0.0231802	DHX37(2.16343); GATA4(1.99986); KIT(1.74802); DZIP1L(1.57422); HDAC4(1.57412); BRCA2(1.32752); CDC73(1.3091); ARID1A(1.17138); PRKAR1A(1.15719); CDKN1C(1.10207); PHF21A(1.08606); SLC22A18(1.03538); BMPER(1.02704); FIBP(1.01798); RTL1(0.994922); ZFPM2(0.985505); WWOX(0.910563); MEG3(0.896636); PKHD1(0.894576); NSD1(0.830663); ARID1B(0.786634); TRIM37(0.761498); KCNQ1OT1(0.725437); DPF2(0.642481); …
ontologies	HPO	flat face	TGE	105	96	3.89769	0.0231802	MAPRE2(2.03799); PPP2R3C(2.03213); EFEMP2(1.98819); DEAF1(1.9554); COL2A1(1.82674); PEX16(1.76815); XYLT1(1.7175); COL9A3(1.71318); SLC26A2(1.66918); CDH11(1.60679); GAD1(1.31319); CCBE1(1.28403); DCPS(1.2395); PRKAR1A(1.15719); FGFR2(1.0874); MATN3(1.04052); HSPG2(0.997372); PEX7(0.965015); CDH1(0.953628); PEX13(0.95357); FAT4(0.939633); KIF22(0.90924); GNPTAB(0.862961); PLOD3(0.790484); SLC39A8…
ontologies	HPO	enamel hypoplasia	DGE	104	91	3.93462	0.0292753	ERCC2(2.20618); MPLKIP(2.16515); GJA1(2.15144); ERCC4(2.00349); CLDN16(1.94147); PCNT(1.93117); FAM20C(1.82746); ERCC3(1.76669); DLX3(1.76331); ERCC1(1.67862); TP63(1.63949); LMX1B(1.55281); TTC7A(1.38781); CTBP1(1.34426); PAK2(1.24168); SMARCA2(1.21969); TRIM37(1.15179); ERCC6(1.06542); ERCC8(1.03418); LAMB3(1.01669); AIRE(0.959759); PLEC(0.956751); IRF6(0.808715); FGFR2(0.7765); MMP1(0.767665);…
ontologies	HPO	palpitations	TGE	107	103	3.95545	0.0211927	TERT(2.17586); SCN2B(2.15829); ISCU(2.15268); SCN4B(2.08517); GATA4(1.99986); SLC12A3(1.91801); CDKN2A(1.81554); ABCC8(1.6989); MYL4(1.61228); JPH2(1.38803); HNF1A(1.31793); PRKAR1A(1.15719); NPPA(1.01568); GATA6(1.00388); CITED2(0.99764); SDHB(0.982345); MYL2(0.965139); SCN9A(0.963023); SLC25A4(0.952185); NKX2-5(0.934678); TMEM43(0.922922); EPAS1(0.910389); CNBP(0.835244); KLHL24(0.814508); SCN5…
ontologies	HPO	entropion	DGE	20	20	3.9589	0.0284875	ERCC2(2.20618); ERCC4(2.00349); ERCC3(1.76669); TP63(1.63949); POLR3A(1.27248); ERCC6(1.06542); ALDH1A3(0.893675); ATP6V1E1(0.813076); HLA-B(0.783628); XPA(0.655864); PPP2R1A(0.606447); IKZF1(0.483436); LMNA(0.482229); ZMPSTE24(0.465339); XPC(-0.0141218); GMNN(-0.241741); ATP6V1A(-0.366646); ERCC5(-0.397798); DDB2(-0.484927); POLH(-0.57645);
ontologies	HPO	tachycardia	TGE	149	136	3.96548	0.0211927	SCN2B(2.15829); GATA4(1.99986); SLC12A3(1.91801); GPD1L(1.78574); KIT(1.74802); ABCC8(1.6989); KCTD1(1.5696); CSF2RB(1.45561); JPH2(1.38803); CPT2(1.38702); CACNA1C(1.34874); TPP1(1.33883); HNF1A(1.31793); PRDX1(1.22027); TANGO2(1.10667); NPPA(1.01568); GATA6(1.00388); CITED2(0.99764); SDHB(0.982345); CAP2(0.979262); MMACHC(0.967728); MYL2(0.965139); SCN9A(0.963023); NKX2-5(0.934678); TMEM43(0.92…
ontologies	HPO	prolonged pr interval	TGE	10	10	3.99123	0.0202063	SCN2B(2.15829); SLC12A3(1.91801); GPD1L(1.78574); NKX2-5(0.934678); SCN5A(0.810624); DSG2(0.724461); CLCNKB(0.441103); TLL1(0.258028); GNB5(-0.079679); KCNA5(-0.393533);
ontologies	HPO	abnormal pr interval	TGE	20	18	4.05984	0.0161023	SCN2B(2.15829); SLC12A3(1.91801); GPD1L(1.78574); NKX2-5(0.934678); SCN5A(0.810624); GNB2(0.802569); DSG2(0.724461); DOHH(0.71929); KCNJ18(0.629537); MTFMT(0.540168); CLCNKB(0.441103); GAA(0.409311); TRPM4(0.403006); TLL1(0.258028); CACNA1S(0.125722); GNB5(-0.079679); PRKAG2(-0.179958); KCNA5(-0.393533);
ontologies	HPO	ventricular arrhythmia	TGE	228	190	4.30429	0.00915517	DNAJC30(2.19821); SCN2B(2.15829); SCN4B(2.08517); GATA4(1.99986); SLC12A3(1.91801); GPD1L(1.78574); KIT(1.74802); ABCC8(1.6989); TSC2(1.66234); VEZF1(1.6547); KCTD1(1.5696); CSF2RB(1.45561); JPH2(1.38803); CPT2(1.38702); CACNA1C(1.34874); TPP1(1.33883); HNF1A(1.31793); PRDX1(1.22027); TANGO2(1.10667); NPPA(1.01568); GATA6(1.00388); CITED2(0.99764); TGFB3(0.990178); SDHB(0.982345); SYNE1(0.979378)…
ontologies	HPO	generalized osteoporosis	DGE	20	18	4.6494	0.00485093	CBS(2.06792); GCM2(2.01411); SP7(1.95417); COL2A1(1.64713); TRPV4(1.54545); CHST3(0.916289); GNPTAB(0.859442); CDC73(0.824815); ZBTB20(0.782091); STAT1(0.609864); MMP14(0.565308); LMNA(0.482229); COL1A1(0.405739); B3GAT3(0.379224); COL1A2(-0.103381); SATB2(-0.139568); TOM1(-0.23295); MEN1(-0.516484);
ontologies	HPO	entropion	IGE	20	20	4.88858	0.0012489	ERCC2(2.18397); ALDH1A3(2.15056); TP63(1.84733); ATP6V1E1(1.59343); LMNA(1.42627); ERCC5(1.40869); XPA(1.37793); ATP6V1A(1.09826); ERCC4(0.929665); ERCC3(0.855061); IKZF1(0.593571); XPC(0.551689); GMNN(0.463349); POLH(0.391144); POLR3A(0.357162); HLA-B(0.141859); PPP2R1A(0.0336909); ERCC6(-0.169703); ZMPSTE24(-0.347101); DDB2(-0.412387);
pathways	CGP	dnmt1 methylation targets	DGE	15	14	3.56631	0.031294	SLC12A3(1.84156); MYOG(1.78047); ERVFRD-1(1.68005); FFAR3(1.04746); PRPH2(1.04253); SOHLH2(0.90079); URAD(0.783904); SYCP2(0.506153); APLNR(0.418593); HAL(0.281888); MC4R(0.0527502); NMS(0.0191381); SSTR5(0.00562785); SLC1A7(-0.641476);
pathways	CGP	commd1 targets group 3 dn	TGE	37	34	3.65238	0.0456152	CRABP2(2.40351); PCP4(1.64526); NREP(1.62785); MFAP2(1.48387); TGFBI(1.47071); DMRT2(1.38734); TCF15(1.34827); RGS2(1.0253); DLL3(0.937143); HDDC3(0.837582); IGDCC3(0.774926); SPSB4(0.725838); NR2F1(0.499585); MSLN(0.455632); CLEC1B(0.331114); OLIG3(0.273097); CP(0.225522); VTN(0.224818); MFAP4(0.21112); NNAT(0.166713); UCHL1(0.159395); WFDC1(0.129759); TUBB2A(0.0556508); CRABP1(-0.047758); SCG3(…
pathways	CGP	breast cancer 21q22 amplicon	TGE	16	16	3.69306	0.0431557	ADARB1(1.64597); DIP2A(1.58242); C21orf58(1.3199); YBEY(1.31435); MCM3AP(1.17394); PCNT(0.736418); SPATC1L(0.665875); COL18A1-AS1(0.617548); LSS(0.608872); SLC19A1(0.52147); COL6A2(0.47065); FTCD(0.409324); COL18A1(0.313275); POFUT2(-0.203984); PCBP3(-0.251688); COL6A1(-0.33455);
pathways	CGP	nf1 targets dn	TGE	118	105	3.72348	0.0426059	SNAP91(1.8582); ADAMTS5(1.70538); AMPH(1.63179); NREP(1.62785); FAT3(1.57441); HDAC9(1.50726); FBXL7(1.4882); MFAP2(1.48387); TSPYL5(1.2956); LRRN1(1.22914); CAMK1D(1.16907); ADCY1(1.14507); DNAJC15(1.088); ADAMTS1(1.06995); SLC35D3(1.01745); YPEL3(1.00534); SLC16A9(0.954845); GUCY1A2(0.945607); LDLRAD4(0.922868); WWOX(0.910563); ST8SIA2(0.860917); GREM2(0.838156); TMEM204(0.807711); SCGN(0.79543…
pathways	CGP	breast cancer 22q13 amplicon	DGE	17	15	3.73271	0.0190043	BRD1(2.02432); ZBED4(1.8343); PANX2(1.35664); TRABD(1.35397); CRELD2(1.34977); ALG12(1.29026); PIM3(0.862619); MLC1(0.657088); TUBGCP6(0.327369); IL17REL(0.218487); MOV10L1(0.122835); MAPK11(-0.220082); MAPK12(-0.288139); HDAC10(-0.297677); PLXNB2(-0.369992);
pathways	CGP	differentiating t lymphocyte	TGE	201	174	3.74276	0.0426059	ARHGDIB(2.05871); SELPLG(1.9992); RNASET2(1.99204); KDM5A(1.84497); HDAC4(1.57412); ZFP36L2(1.49444); ALDH5A1(1.3956); MDM4(1.38791); TRIM56(1.31249); NCKAP1L(1.25103); AKNA(1.25045); IPCEF1(1.21535); RBM33(1.17963); CAMK1D(1.16907); SELL(1.12638); PRKCQ(1.11666); CD3D(1.11328); DGKA(1.11151); CD3G(1.08554); EVI2B(1.04658); LAT(0.992126); NUP210(0.991485); MGAT4A(0.979074); VAV1(0.89993); PTPRC(0…
pathways	CGP	14q32overexpression in hepatoblastoma	TGE	44	42	3.77018	0.0416581	MIR337(1.14034); MIR493(1.06539); MIR136(1.02235); RTL1(0.994922); MIR433(0.994922); MIR431(0.994922); MIR127(0.994922); MEG3(0.896636); SNORD113-7(0.84734); MEG8(0.844221); SNORD114-18(0.836979); SNORD114-17(0.834994); SNORD114-14(0.834994); SNORD114-7(0.833103); SNORD114-20(0.833103); SNORD114-21(0.831303); MIR299(0.541793); MIR379(0.529243); MIR539(0.436514); MIR381(0.436514); MIR487A(0.419372…
pathways	CGP	breast cancer 21q22 amplicon	DGE	16	16	3.77414	0.0167039	PCNT(1.93117); DIP2A(1.91633); C21orf58(1.64779); YBEY(1.63818); MCM3AP(1.50761); SPATC1L(1.37016); FTCD(1.30221); LSS(1.24878); PCBP3(0.565429); COL6A2(0.439498); COL6A1(0.353042); COL18A1-AS1(0.168528); SLC19A1(-0.0103746); COL18A1(-0.217238); POFUT2(-0.536265); ADARB1(-0.766522);
pathways	CGP	prodrank tgfb emt up	TGE	185	178	3.86822	0.0342174	PTHLH(2.15476); ARFGAP1(1.81946); XYLT1(1.7175); RALA(1.68721); SLC26A2(1.66918); NREP(1.62785); CDH11(1.60679); CDK14(1.50252); MFAP2(1.48387); TGFBI(1.47071); MMP10(1.45972); TIMP2(1.41667); DAAM1(1.25457); INPP4B(1.21877); PRR5L(1.1794); DACT1(1.14078); PDGFA(1.14004); DLC1(1.09416); TCF4(1.08792); AMIGO2(1.08399); MATN3(1.04052); VCAN(0.993411); ANKLE2(0.990038); FSTL3(0.976885); APBB2(0.9623…
pathways	CGP	differentiating t lymphocyte	DGE	201	174	3.87432	0.0129836	TSTD1(2.24198); ARHGAP30(2.20471); MDM4(2.12187); GABPB1-AS1(1.97641); SP1(1.92036); NCKAP1L(1.80931); FKBP5(1.7571); DOCK8(1.75102); PRKCQ(1.74117); RHOH(1.6683); BTG1(1.60643); GIMAP2(1.58341); PAG1(1.24503); CYFIP2(1.22407); AKNA(1.18629); CCND3(1.15487); CD48(1.14838); TNFAIP8(1.10483); FNBP1(1.08185); CELF2(1.06407); EPB41(1.05661); ZFP36L2(1.05502); CDK13(0.988018); MAP4K1(0.987802); DOCK2(…
pathways	CGP	kras targets up	DGE	83	74	4.00611	0.00866238	IGFBP3(2.19613); TIMP3(2.02927); TGFB2(1.76883); RSU1(1.68281); ADCY7(1.43273); SPOCK1(1.24921); TPM1(1.18243); PDXK(1.17838); CCL2(1.12622); ITGAV(1.07205); ECE1(1.0529); P4HA2(1.01532); MAP3K8(0.967507); CHST3(0.916289); SOX4(0.871494); NUAK1(0.863179); PGLS(0.85113); MATN2(0.798645); CALD1(0.770598); JAK1(0.761299); SLC16A4(0.665085); ADAM19(0.661175); EPHB2(0.559359); JUN(0.55618); GOLGA8F(0.…
pathways	CGP	targets of runx1 runx1t1 fusion hsc dn	DGE	193	179	4.05731	0.00789301	S100B(2.37834); TRAF4(2.12069); TEAD3(2.04027); TIMP3(2.02927); HDC(1.96574); LCP2(1.92409); KBTBD11(1.70649); RHOH(1.6683); ADCY7(1.43273); ARHGEF10(1.41223); RARA(1.39284); PLCH1(1.33868); RASSF2(1.28823); SH3BGRL3(1.25513); PLAC8(1.23427); MGAT1(1.20154); NFE2(1.18319); TPM1(1.18243); PDXK(1.17838); CCND3(1.15487); CD48(1.14838); CCL2(1.12622); SOCS1(1.0931); ZFP36L2(1.05502); RNF125(1.03006);…
pathways	CGP	tgfb emt up	TGE	192	185	4.09519	0.0197479	PTHLH(2.15476); ARFGAP1(1.81946); XYLT1(1.7175); RALA(1.68721); SLC26A2(1.66918); NREP(1.62785); CDH11(1.60679); CDK14(1.50252); MFAP2(1.48387); TGFBI(1.47071); MMP10(1.45972); TIMP2(1.41667); DAAM1(1.25457); INPP4B(1.21877); PRR5L(1.1794); DACT1(1.14078); PDGFA(1.14004); DLC1(1.09416); TCF4(1.08792); AMIGO2(1.08399); MATN3(1.04052); VCAN(0.993411); ANKLE2(0.990038); FSTL3(0.976885); APBB2(0.9623…
pathways	CGP	tgfb emt up	IGE-P	192	185	4.16152	0.0444008	DIXDC1(2.4513); BPGM(1.88769); CYTH1(1.79758); RUNX2(1.74979); VCAN(1.73964); ADAMTS6(1.647); LOX(1.6031); MMP10(1.59948); MMP1(1.55432); MYO10(1.52822); SIK1(1.49349); NEDD9(1.48452); INPP4B(1.45914); POSTN(1.37823); DSE(1.31576); ETS2(1.31092); HRH1(1.30339); SKIL(1.28953); SLCO2A1(1.27218); KLF7(1.23662); JARID2(1.20125); HS3ST3A1(1.13435); PRR5L(1.08148); COL1A1(1.05621); TPST2(1.03721); FBN1…
pathways	CGP	stem cell adipose vs bone up	TGE	128	122	4.20238	0.0166449	MRPS6(2.10779); MAPRE2(2.03799); PPP1R14C(1.91175); MAP3K5(1.85539); TSPAN5(1.81516); HPCAL1(1.7695); LRP8(1.72261); ARHGAP24(1.65348); HAS2(1.52543); HOXA11(1.47978); HOXA10(1.44345); HLA-B(1.43869); NID2(1.40778); CHN1(1.30289); GTSF1(1.2579); PHACTR2(1.23373); PRKAR1A(1.15719); PDGFA(1.14004); CASP1(1.11896); CHST15(1.11739); RAB31(1.05402); ODC1(1.02682); HOMER3(1.00202); FOSL1(0.994912); ORA…
pathways	CGP	hcmv infection 30min up	IGE	54	47	4.34316	0.039452	JUNB(2.4059); IFI27(2.30533); HSF2BP(2.11815); PTK2B(1.89738); EYA4(1.83805); ST8SIA3(1.74724); FAM13A(1.73345); GC(1.67925); CTNNA2(1.54385); FOS(1.36309); APBA2(1.03414); COL6A2(1.00441); AJAP1(0.905064); EGR3(0.866495); CAMK2G(0.842698); ALB(0.765382); ZFP36(0.754152); THBS1(0.75086); ZER1(0.640969); NFATC3(0.542654); SOCS3(0.511342); GPX3(0.504753); TFEC(0.396808); PTK7(0.360475); RGS6(0.3128…
pathways	CGP	prodrank tgfb emt up	IGE-P	185	178	4.42379	0.0272427	DIXDC1(2.4513); BPGM(1.88769); CYTH1(1.79758); RUNX2(1.74979); VCAN(1.73964); ADAMTS6(1.647); LOX(1.6031); MMP10(1.59948); MMP1(1.55432); MYO10(1.52822); SIK1(1.49349); NEDD9(1.48452); INPP4B(1.45914); POSTN(1.37823); DSE(1.31576); ETS2(1.31092); HRH1(1.30339); SKIL(1.28953); SLCO2A1(1.27218); KLF7(1.23662); JARID2(1.20125); HS3ST3A1(1.13435); PRR5L(1.08148); COL1A1(1.05621); TPST2(1.03721); FBN1…
pathways	CGP	nf1 targets up	TGE	141	119	4.48462	0.0102588	KISS1R(2.28795); ERGIC2(2.08805); KCNH8(1.82092); DRAM1(1.74325); UTS2(1.72732); PXDN(1.71641); ACVRL1(1.63913); TRIM44(1.53215); S100A2(1.50927); HS6ST3(1.4544); CD163L1(1.45203); NRXN1(1.40967); ACAD11(1.36463); GAD1(1.31319); EEF1A2(1.30893); PHACTR2(1.23373); LINC00511(1.21457); PDGFA(1.14004); SESN3(1.08212); RAB31(1.05402); SPARCL1(1.02064); TSPAN18(0.999318); SCN9A(0.963023); FAM114A1(0.96…
pathways	KEGG	medicus reference mda5 irf7 3 signaling pathway	DGE	24	24	4.00631	0.00866238	IFNA21(1.81336); IFNA13(1.50275); IFNA2(1.48546); IFNA8(1.40985); IFNA4(1.23872); IFNA17(1.1); IFNA7(1.08152); IFNA10(1.08152); IFNA16(1.08023); IFNA6(0.920888); IFNA5(0.860181); IFNA14(0.70383); TBKBP1(0.598732); IKBKE(0.522466); TBK1(0.484105); IFNB1(0.39695); MAVS(0.293038); IRF7(0.00491938); TANK(-0.0605028); TRAF3(-0.197283); AZI2(-0.261701); IFNA1(-0.291832); IRF3(-0.343566); IFIH1(-0.74440…
pathways	KEGG	medicus reference ifn ripk1 3 signaling pathway	DGE	31	31	4.12546	0.00692876	IFNA21(1.81336); IFNA13(1.50275); IFNA2(1.48546); IFNA8(1.40985); IFNA4(1.23872); IFNA17(1.1); IFNA7(1.08152); IFNA10(1.08152); IFNA16(1.08023); TYK2(0.991249); IFNA6(0.920888); IFNA5(0.860181); IRF9(0.807452); JAK1(0.761299); IFNA14(0.70383); STAT1(0.609864); JAK2(0.549512); JAK3(0.44076); IFNAR2(0.369697); RIPK3(0.254471); STAT2(0.243514); IFNGR2(0.171011); STAT6(0.114316); STAT5A(0.0925347); R…
pathways	KEGG	medicus reference rig i irf7 3 signaling pathway	DGE	24	23	4.38585	0.00231807	IFNA21(1.81336); IFNA13(1.50275); IFNA2(1.48546); IFNA8(1.40985); IFNA4(1.23872); IFNA17(1.1); IFNA7(1.08152); IFNA10(1.08152); IFNA16(1.08023); IFNA6(0.920888); IFNA5(0.860181); IFNA14(0.70383); TBKBP1(0.598732); IKBKE(0.522466); TBK1(0.484105); IFNB1(0.39695); MAVS(0.293038); IRF7(0.00491938); TANK(-0.0605028); TRAF3(-0.197283); AZI2(-0.261701); IFNA1(-0.291832); IRF3(-0.343566);
pathways	KEGG	medicus reference tlr3 irf7 signaling pathway	DGE	19	19	4.50875	0.00166521	IFNA21(1.81336); IFNA13(1.50275); IFNA2(1.48546); IFNA8(1.40985); IFNA4(1.23872); IFNA17(1.1); IFNA7(1.08152); IFNA10(1.08152); IFNA16(1.08023); IFNA6(0.920888); IFNA5(0.860181); IFNA14(0.70383); IKBKE(0.522466); TBK1(0.484105); IRF7(0.00491938); TRAF3(-0.197283); TICAM1(-0.223827); IFNA1(-0.291832); TLR3(-0.446651);
pathways	KEGG	medicus reference type ii interferon to jak stat signaling pathway	DGE	21	21	4.9148	0.000449322	IFNA21(1.81336); IFNA13(1.50275); IFNA2(1.48546); IFNA8(1.40985); IFNA4(1.23872); IFNA17(1.1); IFNA7(1.08152); IFNA10(1.08152); IFNA16(1.08023); IFNA6(0.920888); IFNA5(0.860181); JAK1(0.761299); IFNA14(0.70383); IL27(0.6494); STAT1(0.609864); JAK2(0.549512); IFNGR2(0.171011); IFNG(-0.0448806); IFNGR1(-0.256808); IFNA1(-0.291832); STAT3(-0.321036);
pathways	KEGG	medicus reference tlr7 8 9 irf5 signaling pathway	DGE	22	19	4.91645	0.000449322	IFNA21(1.81336); IFNA13(1.50275); IFNA2(1.48546); IFNA8(1.40985); IFNA4(1.23872); IFNA17(1.1); IFNA7(1.08152); IFNA10(1.08152); IFNA16(1.08023); IFNA6(0.920888); IFNA5(0.860181); IFNA14(0.70383); TLR9(0.502421); IFNB1(0.39695); TRAF6(0.381811); IRAK4(0.178349); IRF5(0.0354225); MYD88(-0.268154); IFNA1(-0.291832);
pathways	KEGG	medicus reference type i ifn signaling pathway	DGE	23	23	4.91655	0.000449322	IFNA21(1.81336); IFNA13(1.50275); IFNA2(1.48546); IFNA8(1.40985); IFNA4(1.23872); IFNA17(1.1); IFNA7(1.08152); IFNA10(1.08152); IFNA16(1.08023); TYK2(0.991249); IFNA6(0.920888); IFNA5(0.860181); IRF9(0.807452); JAK1(0.761299); IFNA14(0.70383); STAT1(0.609864); IFNB1(0.39695); IFNAR2(0.369697); STAT2(0.243514); IRF7(0.00491938); IFNA1(-0.291832); EIF2AK2(-0.360712); IFNAR1(-0.836083);
pathways	KEGG	medicus reference rig i nfkb signaling pathway	DGE	22	20	4.92834	0.000449322	IFNA21(1.81336); IFNA13(1.50275); IFNA2(1.48546); IFNA8(1.40985); IFNA4(1.23872); IFNA17(1.1); IFNA7(1.08152); IFNA10(1.08152); IFNA16(1.08023); IFNA6(0.920888); IFNA5(0.860181); RELA(0.759194); IFNA14(0.70383); NFKBIA(0.424186); IFNB1(0.39695); MAVS(0.293038); CHUK(0.169895); IKBKB(0.119716); IFNA1(-0.291832); NFKB1(-0.451482);
pathways	KEGG	medicus reference tlr7 9 irf7 signaling pathway	DGE	20	18	4.93542	0.000449322	IFNA21(1.81336); IFNA13(1.50275); IFNA2(1.48546); IFNA8(1.40985); IFNA4(1.23872); IFNA17(1.1); IFNA7(1.08152); IFNA10(1.08152); IFNA16(1.08023); IFNA6(0.920888); IFNA5(0.860181); IFNA14(0.70383); TLR9(0.502421); IFNB1(0.39695); IRAK4(0.178349); IRF7(0.00491938); MYD88(-0.268154); IFNA1(-0.291832);
pathways	KEGG	medicus pathogen hiv tat to tlr2 4 nfkb signaling pathway	DGE	17	17	5.12267	0.000211541	IFNA21(1.81336); IFNA13(1.50275); IFNA2(1.48546); IFNA8(1.40985); IFNA4(1.23872); IFNA17(1.1); IFNA7(1.08152); IFNA10(1.08152); IFNA16(1.08023); IFNA6(0.920888); IFNA5(0.860181); RELA(0.759194); IFNA14(0.70383); IFNB1(0.39695); TNF(0.107814); IFNA1(-0.291832); NFKB1(-0.451482);
pathways	KEGG	medicus reference cgas sting signaling pathway	DGE	18	16	5.21389	0.000210081	IFNA21(1.81336); IFNA13(1.50275); IFNA2(1.48546); IFNA8(1.40985); IFNA4(1.23872); IFNA17(1.1); IFNA7(1.08152); IFNA10(1.08152); IFNA16(1.08023); IFNA6(0.920888); IFNA5(0.860181); IFNA14(0.70383); TBK1(0.484105); IFNB1(0.39695); IFNA1(-0.291832); IRF3(-0.343566);
pathways	KEGG	medicus reference type i interferon to jak stat signaling pathway	DGE	24	24	5.25308	0.000210081	IFNW1(2.0225); IFNA21(1.81336); IFNA13(1.50275); IFNA2(1.48546); IFNA8(1.40985); IFNA4(1.23872); IFNA17(1.1); IFNA7(1.08152); IFNA10(1.08152); IFNA16(1.08023); TYK2(0.991249); IFNA6(0.920888); IFNA5(0.860181); IRF9(0.807452); JAK1(0.761299); IFNA14(0.70383); STAT1(0.609864); IFNB1(0.39695); IFNAR2(0.369697); STAT2(0.243514); IFNE(-0.0681062); IFNA1(-0.291832); IFNAR1(-0.836083); IFNK(-0.8835);
pathways	REACTOME	protein protein interactions at synapses	TGE	87	77	3.6113	0.0484847	STX1A(2.24759); LIN7B(2.01752); PPFIA3(1.95924); PTPRS(1.95649); PPFIBP2(1.72584); HOMER2(1.54255); NRXN1(1.40967); GRM1(1.33714); NRXN3(1.31195); DLGAP1(1.18452); RTN3(1.0728); SYT2(1.06355); PTPRD(1.01309); NLGN2(1.0021); HOMER3(1.00202); SYT1(0.963304); DLG2(0.961293); APBA2(0.956935); SIPA1L1(0.955459); EPB41L1(0.92509); GRIN2B(0.801316); EPB41(0.666347); GRIN2C(0.657344); PPFIA2(0.580838); L…
pathways	REACTOME	sensory processing of sound	TGE	77	69	3.62103	0.0484847	STX1A(2.24759); EPS8L2(2.11819); USH1C(1.86253); CLIC5(1.8345); VAMP2(1.62232); LHFPL5(1.56462); PCLO(1.43432); GRXCR1(1.31582); SNAP25(1.21102); KCNN2(1.10343); KCNMB1(0.970594); EPB41L1(0.92509); CABP1(0.896293); KCNQ4(0.841248); FSCN2(0.797661); CAPZA2(0.797328); USH1G(0.781202); XIRP2(0.749395); KCNMA1(0.720412); OTOG(0.716698); ESPNL(0.670448); SLC26A5(0.637086); CDH23(0.527871); PCDH15(0.52…
pathways	REACTOME	ion homeostasis	TGE	54	52	3.7006	0.0431557	FXYD6(2.1606); ATP1A2(2.15743); ATP1A4(2.14401); SLC8A1(1.43191); FXYD2(1.35835); ATP1A3(0.964491); CAMK2D(0.918702); RYR3(0.913976); FXYD4(0.913086); ORAI1(0.852431); FXYD1(0.846756); ITPR2(0.81922); FXYD3(0.780446); RYR2(0.757839); TRDN(0.723853); RYR1(0.665198); FXYD7(0.657797); STIM1(0.653776); ATP1B1(0.606104); ATP2A1(0.597747); CAMK2B(0.530329); CAMK2G(0.446228); ABCC9(0.419887); CASQ2(0.39…
pathways	REACTOME	evasion by rsv of host interferon responses	DGE	35	32	3.71456	0.019717	UBC(2.07825); IFNA21(1.81336); IFNA13(1.50275); IFNA2(1.48546); IFNA8(1.40985); IFNA4(1.23872); IFNA17(1.1); IFNA7(1.08152); IFNA10(1.08152); IFNA16(1.08023); TYK2(0.991249); IFNA6(0.920888); IFNA5(0.860181); JAK1(0.761299); IFNA14(0.70383); CUL5(0.68232); IFNB1(0.39695); IFNAR2(0.369697); MAVS(0.293038); STAT2(0.243514); UBB(0.134091); EP300(0.043001); RPS27A(0.00247732); IFNA1(-0.291832); RBX1(…
pathways	REACTOME	phase 0 rapid depolarisation	DGE	32	31	3.79334	0.0160583	CACNG4(2.22963); SCN8A(1.68568); CACNA1C(1.51984); SCN2B(1.49694); SCN4B(1.40039); SCN1B(1.15359); CAMK2G(1.11513); FGF14(1.11196); CACNB2(0.850702); CAMK2B(0.831127); SCN5A(0.80694); SCN9A(0.795929); SCN1A(0.760224); SCN3A(0.50187); CAMK2A(0.455982); FGF12(0.45503); CACNG7(0.294361); SCN10A(0.288747); SCN7A(0.243848); SCN3B(0.197566); RANGRF(0.178236); SCN4A(0.00780752); CACNA2D2(-0.0090362); CA…
pathways	REACTOME	muscle contraction	TGE	203	194	3.79515	0.0414485	FXYD6(2.1606); SCN2B(2.15829); ATP1A2(2.15743); ATP1A4(2.14401); SCN4B(2.08517); MYBPC1(2.06465); GATA4(1.99986); KCNK6(1.72338); MYL4(1.61228); CORIN(1.49423); SLC8A1(1.43191); FGF12(1.39784); SORBS1(1.39356); FXYD2(1.35835); CACNA1C(1.34874); PAK2(1.33675); CACNG4(1.20531); FGF14(1.16276); MYH11(1.04211); NPPA(1.01568); CACNA1I(1.01425); KCNIP1(1.00048); ACTG2(1.00034); MYL2(0.965139); ATP1A3(0…
pathways	REACTOME	dopamine neurotransmitter release cycle	DGE	23	20	3.84914	0.0133182	STX1A(2.11041); LIN7B(1.92995); PPFIA3(1.82407); SYT1(1.59323); VAMP2(1.53209); SYN3(1.51797); APBA1(1.31778); PPFIA4(1.02057); RIMS1(0.9115); LIN7A(0.634041); PPFIA2(0.509142); STXBP1(0.346512); RAB3A(0.0606442); UNC13B(-0.158657); CPLX1(-0.187305); SNAP25(-0.254636); SYN2(-0.307626); PPFIA1(-0.479709); SLC18A2(-0.535506); LIN7C(-0.627863);
pathways	REACTOME	peptide hormone biosynthesis	DGE	14	13	3.90363	0.0120991	CGB5(2.29683); CGB8(2.27271); INHBE(1.52233); INHBC(1.4692); PCSK1(0.740011); INHBA(0.625298); INHBB(0.484978); FSHB(0.412076); LHB(0.381805); INHA(0.306827); CGA(0.122387); TSHB(-0.146798); POMC(-0.435861);
pathways	REACTOME	ion transport by p type atpases	TGE	55	51	3.97972	0.0242262	FXYD6(2.1606); ATP1A2(2.15743); ATP1A4(2.14401); ATP10D(1.49372); ATP13A2(1.43722); ATP13A1(1.38468); FXYD2(1.35835); ATP8A2(1.03689); ATP1A3(0.964491); CAMK2D(0.918702); FXYD4(0.913086); FXYD1(0.846756); ATP2C2(0.816307); FXYD3(0.780446); FXYD7(0.657797); ATP8B4(0.633033); ATP1B1(0.606104); ATP2A1(0.597747); ATP11B(0.575334); ATP8B2(0.548072); CAMK2B(0.530329); ATP12A(0.51959); CAMK2G(0.446228);…
pathways	REACTOME	acetylcholine neurotransmitter release cycle	DGE	17	16	4.05264	0.00789301	STX1A(2.11041); CHAT(1.94598); PPFIA3(1.82407); SYT1(1.59323); VAMP2(1.53209); SLC18A3(1.25242); PPFIA4(1.02057); RIMS1(0.9115); PPFIA2(0.509142); STXBP1(0.346512); RAB3A(0.0606442); UNC13B(-0.158657); CPLX1(-0.187305); SNAP25(-0.254636); SLC5A7(-0.333414); PPFIA1(-0.479709);
pathways	REACTOME	protein protein interactions at synapses	DGE	87	77	4.06897	0.00789301	STX1A(2.11041); LIN7B(1.92995); PPFIA3(1.82407); APBA3(1.74602); DLGAP3(1.60349); SYT1(1.59323); APBA1(1.31778); SLITRK1(1.11775); EPB41(1.05661); PPFIA4(1.02057); SLITRK3(0.954179); LRFN2(0.951705); GRIN2C(0.94482); LRRTM1(0.931124); GRIA1(0.906218); DLG2(0.867944); EPB41L1(0.866145); HOMER2(0.849534); PPFIBP2(0.829329); GRM1(0.796472); NRXN3(0.774871); HOMER3(0.766241); GRM5(0.744712); DLGAP4(0…
pathways	REACTOME	defensins	TGE	53	45	4.23922	0.0166449	DEFB110(2.336); DEFB107B(2.17715); DEFB107A(2.17715); CCR6(2.03799); DEFB106B(1.8661); DEFB106A(1.8661); DEFB105B(1.8661); DEFB105A(1.8661); DEFB104B(1.8661); DEFB104A(1.8661); TLR1(1.53793); CD4(1.02813); DEFA4(1.01676); DEFA6(0.987905); DEFB129(0.770943); DEFB1(0.710083); DEFB115(0.63394); DEFB108B(0.629965); DEFB112(0.53264); ART1(0.328002); DEFB132(0.211092); DEFB136(0.131805); DEFB135(0.1308…
pathways	REACTOME	cardiac conduction	TGE	130	125	4.29113	0.0166449	FXYD6(2.1606); SCN2B(2.15829); ATP1A2(2.15743); ATP1A4(2.14401); SCN4B(2.08517); GATA4(1.99986); KCNK6(1.72338); CORIN(1.49423); SLC8A1(1.43191); FGF12(1.39784); FXYD2(1.35835); CACNA1C(1.34874); CACNG4(1.20531); FGF14(1.16276); NPPA(1.01568); KCNIP1(1.00048); ATP1A3(0.964491); SCN9A(0.963023); KCNIP4(0.937905); NKX2-5(0.934678); CAMK2D(0.918702); RYR3(0.913976); FXYD4(0.913086); ORAI1(0.852431);…
pathways	REACTOME	glutamate neurotransmitter release cycle	DGE	24	23	4.41825	0.00215008	STX1A(2.11041); PPFIA3(1.82407); SLC1A2(1.72779); ARL6IP5(1.66488); SYT1(1.59323); VAMP2(1.53209); SLC1A6(1.22802); PPFIA4(1.02057); SLC17A7(0.972034); SLC1A3(0.928785); RIMS1(0.9115); SLC1A1(0.803569); GLS(0.762725); PPFIA2(0.509142); STXBP1(0.346512); RAB3A(0.0606442); SLC38A2(-0.135914); UNC13B(-0.158657); CPLX1(-0.187305); SNAP25(-0.254636); PPFIA1(-0.479709); GLS2(-0.619977); SLC1A7(-0.64147…
pathways	REACTOME	regulation of ifna ifnb signaling	DGE	26	26	4.81308	0.000449322	IFNA21(1.81336); IFNA13(1.50275); IFNA2(1.48546); IFNA8(1.40985); IFNA4(1.23872); IFNA17(1.1); SOCS1(1.0931); IFNA7(1.08152); IFNA10(1.08152); IFNA16(1.08023); TYK2(0.991249); IFNA6(0.920888); IFNA5(0.860181); JAK1(0.761299); IFNA14(0.70383); PTPN11(0.689862); STAT1(0.609864); IFNB1(0.39695); IFNAR2(0.369697); USP18(0.292847); STAT2(0.243514); PTPN6(-0.0903394); SOCS3(-0.161148); IFNA1(-0.291832)…
pathways	REACTOME	beta defensins	TGE	43	35	4.92287	0.00239565	DEFB110(2.336); DEFB107B(2.17715); DEFB107A(2.17715); CCR6(2.03799); DEFB106B(1.8661); DEFB106A(1.8661); DEFB105B(1.8661); DEFB105A(1.8661); DEFB104B(1.8661); DEFB104A(1.8661); TLR1(1.53793); DEFB129(0.770943); DEFB1(0.710083); DEFB115(0.63394); DEFB108B(0.629965); DEFB112(0.53264); DEFB132(0.211092); DEFB136(0.131805); DEFB135(0.130838); DEFB134(0.0944773); TLR2(-0.218922); DEFB116(-0.238286); D…
pathways	REACTOME	neurotransmitter release cycle	DGE	51	47	5.57178	7.08286e-05	SLC22A1(2.11655); STX1A(2.11041); CHAT(1.94598); LIN7B(1.92995); PPFIA3(1.82407); SLC1A2(1.72779); ARL6IP5(1.66488); SYT1(1.59323); GAD1(1.57725); VAMP2(1.53209); SYN3(1.51797); SLC6A11(1.44217); APBA1(1.31778); SLC22A2(1.30282); SLC18A3(1.25242); SLC1A6(1.22802); PPFIA4(1.02057); SLC17A7(0.972034); SLC1A3(0.928785); RIMS1(0.9115); SLC6A13(0.860168); SLC1A1(0.803569); GLS(0.762725); LIN7A(0.63404…
pathways	WikiPathways	tolllike receptor signaling	DGE	103	97	3.4465	0.0469192	MAPK13(2.32699); TLR1(2.05952); RAC1(1.99462); MAP2K6(1.98911); IFNA21(1.81336); TLR6(1.75557); IL6(1.5958); IFNA13(1.50275); IFNA2(1.48546); IFNA8(1.40985); PIK3R5(1.28339); IFNA4(1.23872); IFNA17(1.1); IFNA7(1.08152); IFNA10(1.08152); IFNA16(1.08023); MAP3K8(0.967507); FOS(0.961615); IFNA6(0.920888); IFNA5(0.860181); MAP3K7(0.798711); PIK3CD(0.787128); RELA(0.759194); MAPK8(0.735515); AKT2(0.73…
pathways	WikiPathways	measles virus infection	DGE	136	126	3.57035	0.031294	IFNA21(1.81336); CSNK2A3(1.6); IL6(1.5958); CLEC4M(1.58279); IFNA13(1.50275); IFNA2(1.48546); IFNA8(1.40985); CDK6(1.26968); ADAR(1.26508); IFNA4(1.23872); SLAMF1(1.20205); CCND3(1.15487); HSPA2(1.15028); APAF1(1.14211); IFNA17(1.1); IFNA7(1.08152); IFNA10(1.08152); IFNA16(1.08023); TYK2(0.991249); FOS(0.961615); IFNA6(0.920888); CD3D(0.889146); CBLB(0.861993); IFNA5(0.860181); CD3G(0.860021); IR…
pathways	WikiPathways	neuroinflammation and glutamatergic signaling	DGE	140	136	3.58124	0.0309862	LRRC8A(2.22868); PSPH(2.06072); GRIK5(1.8067); TGFB2(1.76883); SLC1A2(1.72779); IL6(1.5958); IGF1(1.49324); GRM7(1.39272); SHMT2(1.3911); SLC1A6(1.22802); GRM8(1.18492); CAMK2G(1.11513); PLCB1(1.04991); SLC38A1(1.02825); SLC17A6(0.992592); SLC17A7(0.972034); PLCB2(0.967044); FOS(0.961615); IL1R1(0.953418); GRIN2C(0.94482); SLC1A3(0.928785); PPP1CB(0.92485); NOS1(0.921519); IL1R2(0.912115); GRIA1(…
pathways	WikiPathways	estrogen metabolism wp697	DGE	18	15	3.6422	0.0253106	GSTA1(1.831); COMT(1.69079); UGT1A9(1.68913); CYP3A4(1.46673); SULT1A1(1.3498); SULT1E1(0.994251); UGT1A1(0.730918); UGT1A3(0.582672); CYP1B1(0.420757); UGT1A6(0.330384); CYP1A1(0.0808039); CYP1A2(-0.0431093); UGT2B7(-0.216109); GSTM1(-0.264766); NQO1(-0.346093);
pathways	WikiPathways	mitochondrial gene expression	DGE	19	16	3.87572	0.0129836	SP1(1.92036); TFB1M(1.78238); GABPB1(1.7296); PPARGC1A(1.24033); ESRRA(0.944048); TFB2M(0.895714); PPARGC1B(0.75212); CREB1(0.724717); PPP3CA(0.667278); PPRC1(0.501399); GABPA(0.384144); POLRMT(0.362771); TFAM(0.0652131); CAMK4(0.0155787); NRF1(-0.0620519); MYEF2(-0.662074);
pathways	WikiPathways	sudden infant death syndrome sids susceptibility pathways	TGE	159	153	4.01633	0.0237204	SLC6A4(2.1606); YWHAH(2.14752); GJA1(2.13411); SCN4B(2.08517); PPARGC1A(2.01352); DEAF1(1.9554); GPD1L(1.78574); ADCYAP1(1.78395); VAMP2(1.62232); HDAC9(1.50726); CHAT(1.48631); MIR210(1.42268); TF(1.23787); ALDOA(1.2368); SNAP25(1.21102); PRKACB(1.20702); YWHAE(1.174); PRKAR1A(1.15719); FOXM1(1.1511); TH(1.10769); TACR1(1.06677); VIPR2(1.06385); POU3F2(1.061); CPT1A(1.03779); PBX1(1.00655); MAZ(…
pathways	WikiPathways	sars coronavirus and innate immunity	DGE	31	29	4.0804	0.00789301	IFNA21(1.81336); IFNA13(1.50275); IFNA2(1.48546); IFNA8(1.40985); IFNA4(1.23872); IFNA17(1.1); IFNA7(1.08152); IFNA10(1.08152); IFNA16(1.08023); TYK2(0.991249); IFNA6(0.920888); IFNA5(0.860181); IRF9(0.807452); JAK1(0.761299); IFNA14(0.70383); STAT1(0.609864); IKBKE(0.522466); TBK1(0.484105); IFNB1(0.39695); IFNAR2(0.369697); MAVS(0.293038); STAT2(0.243514); TRAF3(-0.197283); TICAM1(-0.223827); I…
pathways	WikiPathways	interferonmediated signaling	DGE	37	37	4.4936	0.00166521	IFNW1(2.0225); IFNA21(1.81336); IFNA13(1.50275); IFNA2(1.48546); IFNA8(1.40985); IFNA4(1.23872); IFNA17(1.1); IFNA7(1.08152); IFNA10(1.08152); IFNA16(1.08023); IFNLR1(1.018); TYK2(0.991249); IFNA6(0.920888); IFNA5(0.860181); IRF9(0.807452); JAK1(0.761299); IFNA14(0.70383); STAT1(0.609864); JAK2(0.549512); IFNL4(0.483163); IFNL3(0.477479); IFNB1(0.39695); IFNAR2(0.369697); IFNL2(0.357179); IL10RB(…

## Sheet: TableS5
Table S5	Enriched tissue(FDR < 0.05) of different effect types on T2D
Tissues	Effect type	number of enriched genes	Fold Change	P value
Adrenal Gland	TGE	3	2.18246	1.17797e-12
Cerebral Cortex	TGE	3	1.86349	8.32042e-43
Duodenum	TGE	2	1.36029	0.00987791
Heart Muscle	TGE	4	2.15068	9.88473e-10
Kidney	TGE	9	1.57775	3.00992e-05
Lung	TGE	9	1.54932	0.00403586
Lymph Node	TGE	5	1.30948	0.0453179
Ovary	TGE	3	1.62749	0.00531996
Prostate	TGE	9	1.4704	0.0104423
Seminal Vesicle	TGE	3	1.45783	0.0166909
Skeletal Muscle	TGE	5	1.79198	3.70798e-08
Small Intestine	TGE	4	1.32304	0.015357
Smooth Muscle	TGE	3	2.25036	2.06573e-05
Appendix	DGE	3	1.6487	0.0123524
Bone Marrow	DGE	4	1.41122	0.0383535
Cerebral Cortex	DGE	3	1.92694	1.59843e-29
Duodenum	DGE	2	1.50352	0.00805665
Kidney	DGE	9	1.72074	0.000126503
Liver	DGE	10	1.58825	0.00039451
Lymph Node	DGE	5	2.59781	5.80454e-13
Small Intestine	DGE	4	1.58699	0.00154215
Spleen	DGE	5	1.76111	0.000126503
Tonsil	DGE	5	1.53496	0.0383535
Cerebral Cortex	IGE	3	2.31005	8.28814e-23
Liver	IGE	10	2.36327	7.52053e-07
Adrenal Gland	IGE-P	3	2.7111	0.00663937
Cerebral Cortex	IGE-P	3	1.62425	0.00608049
Gallbladder	IGE-P	3	4.35444	0.000383314
Smooth Muscle	IGE-P	3	4.83827	0.00219706
